# Supplementary material for: Genome-Wide Association Study of Peripheral Arterial Disease in a Japanese Population
Source: PLoS One. 2015 Oct 21;10(10):e0139262. doi: 10.1371/journal.pone.0139262 (PMC4619060; doi:10.1371/journal.pone.0139262)
Supplement: S1 Table — (XLSX) [file pone.0139262.s004.xlsx]

## Sheet: Sheet1
S2 Table. Oligo nucleotide sequences used for luciferase assay.
Gene/SNP ID	Sense*	Antisense*
IPO5
rs9556806	GATCCACTTCACGTCCTKCCATCCAATCAAG	TCGACTTGATTGGATGGMAGGACGTGAAGTG
rs9805548	GATCCAAAACACAATGAWTTTTTTAGGTATG	TCGACATACCTAAAAAAWTCATTGTGTTTTG
rs9556797	GATCCCAGGAGGCATCAMAAGAACTATTCCG	TCGACGGAATAGTTCTTKTGATGCCTCCTGG
rs9556795	GATCCAAATAAAACCTGMAAGTGACCAGGAG	TCGACTCCTGGTCACTTKCAGGTTTTATTTG
rs4001162	GATCCCTGCTTTCTTTGWGTATTTGTTTTGG	TCGACCAAAACAAATACWCAAAGAAAGCAGG
rs9556799	GATCCATATAAAGACTGYGTTTGATGGGCTG	TCGACAGCCCATCAAACRCAGTCTTTATATG
rs9584669	GATCCTATAGCAACAAAYGACGGGAAAAACG	TCGACGTTTTTCCCGTCRTTTGTTGCTATAG
RAP2A
rs9556806	GATCCACTTCACGTCCTKCCATCCAATCAAG	TCGACTTGATTGGATGGMAGGACGTGAAGTG
rs9805548	GATCCAAAACACAATGAWTTTTTTAGGTATG	TCGACATACCTAAAAAAWTCATTGTGTTTTG
rs9556797	GATCCCAGGAGGCATCAMAAGAACTATTCCG	TCGACGGAATAGTTCTTKTGATGCCTCCTGG
rs9556795	GATCCAAATAAAACCTGMAAGTGACCAGGAG	TCGACTCCTGGTCACTTKCAGGTTTTATTTG
rs4001162	GATCCCTGCTTTCTTTGWGTATTTGTTTTGG	TCGACCAAAACAAATACWCAAAGAAAGCAGG
rs9556799	GATCCATATAAAGACTGYGTTTGATGGGCTG	TCGACAGCCCATCAAACRCAGTCTTTATATG
rs9584669	GATCCTATAGCAACAAAYGACGGGAAAAACG	TCGACGTTTTTCCCGTCRTTTGTTGCTATAG
ID; identifier
*; Each sequence includes restriction enzyme site of XhoI and HindIII for IPO5, BamHI and SalI for RAP2A
