# Supplementary material for: Genome-Wide Association Study of Peripheral Arterial Disease in a Japanese Population
Source: PLoS One. 2015 Oct 21;10(10):e0139262. doi: 10.1371/journal.pone.0139262 (PMC4619060; doi:10.1371/journal.pone.0139262)
Supplement: S2 Table — OR; odds ratio, P values were caluculated Cochran-Armitage trend test. (XLSX) [file pone.0139262.s005.xlsx]

## Sheet: Sheet1
S2 Table 1. Results of GWAS.
SNP identifier	Chrmosome	Case 11	Case 12	Case 22	Control 11	Control 12	Control 22	Allele 1	Allele 2	OR	P
rs10865262	2	600	169	15	2277	1008	97	T	C	0.669507	1.12e-06
rs575367	1	1	39	745	1	69	3313	T	G	0.403143	1.68e-06
rs6842241	4	100	373	312	323	1401	1648	A	C	0.760157	2.7e-06
rs2333484	14	67	337	381	206	1243	1933	T	C	0.755822	6.05e-06
rs4254148	12	1	69	715	1	163	3219	T	C	0.522407	6.47e-06
rs4300470	12	1	69	715	1	163	3219	A	G	0.522407	6.47e-06
rs4284481	12	1	69	715	1	163	3219	A	G	0.522407	6.47e-06
rs10735258	12	715	69	1	3219	163	1	A	G	1.91422	6.47e-06
rs4842567	12	715	69	1	3217	163	1	A	C	1.91305	6.6e-06
rs2925947	4	332	345	108	1661	1418	301	A	G	1.30189	7.03e-06
rs17762788	3	238	387	160	1259	1615	509	T	G	1.28677	8.37e-06
rs9996626	4	112	349	319	616	1671	1096	T	C	1.29445	8.49e-06
rs2995917	4	399	317	69	1975	1216	191	T	C	1.31662	1e-05
rs7615745	3	88	351	346	274	1346	1763	T	C	0.771426	1.32e-05
rs2651364	12	30	237	518	76	830	2477	T	C	0.730686	1.49e-05
rs11939513	4	426	296	63	2076	1140	166	T	C	1.3153	1.58e-05
rs11836463	12	19	133	633	22	464	2895	A	C	0.676016	1.58e-05
rs10007831	4	9	130	646	72	769	2540	T	C	1.48551	1.7e-05
rs4686917	3	86	342	357	257	1334	1792	A	G	0.773569	1.9e-05
rs593647	15	100	380	305	321	1484	1578	A	G	0.777632	2.13e-05
rs11125535	2	20	210	555	140	1117	2126	T	C	1.37641	2.2e-05
rs4804570	19	324	346	115	1109	1668	605	T	C	0.782821	2.26e-05
rs1885783	9	339	374	72	1782	1331	270	T	G	1.28908	2.48e-05
rs11107078	12	495	250	39	1853	1294	235	A	G	0.752284	2.5e-05
rs1946120	7	32	227	526	67	834	2482	A	G	0.735046	2.68e-05
rs10860364	12	54	307	424	158	1140	2085	T	C	0.76328	2.69e-05
rs17578878	4	63	305	417	174	1171	2038	T	C	0.767134	2.76e-05
rs2288072	2	565	200	20	2167	1087	128	A	G	0.727147	3.12e-05
rs1777220	6	28	255	502	85	879	2419	T	G	0.743162	3.31e-05
rs2016740	4	275	365	145	921	1708	753	T	C	0.790287	3.35e-05
rs7630843	3	374	329	82	1841	1308	234	T	C	1.28392	3.89e-05
rs2866217	4	193	392	200	658	1647	1078	A	G	0.794828	3.93e-05
rs11129176	3	24	220	541	57	771	2553	A	G	0.731687	3.94e-05
rs201395	12	121	371	293	373	1527	1483	A	G	0.788272	4.11e-05
rs13032879	2	163	395	227	561	1600	1222	T	C	0.794589	4.12e-05
rs17320299	2	51	319	415	153	1185	2045	A	G	0.766574	4.14e-05
rs2995925	4	56	294	435	158	1111	2114	A	G	0.769523	4.61e-05
rs10868551	9	347	368	70	1802	1320	261	A	G	1.27944	4.66e-05
rs1923792	9	347	368	70	1801	1319	261	A	G	1.27931	4.69e-05
rs2189711	4	320	352	113	1118	1658	606	A	C	0.791227	4.95e-05
rs1380214	14	572	187	26	2189	1054	140	A	G	0.736562	5.26e-05
rs2960064	17	7	149	629	11	476	2895	T	G	0.6777	5.27e-05
rs4686912	3	331	350	104	1662	1396	325	A	G	1.265	5.5e-05
rs1526070	2	538	226	21	2079	1144	160	A	G	0.745378	5.94e-05
rs886125	12	283	379	123	1016	1662	705	A	G	0.796372	6.24e-05
rs201401	12	114	364	307	350	1493	1539	T	C	0.791946	6.28e-05
rs1005940	3	107	370	308	335	1493	1555	A	G	0.790817	6.51e-05
rs4878051	9	339	373	73	1766	1340	277	T	C	1.27058	6.77e-05
rs12582594	12	0	82	703	17	516	2850	A	G	1.62278	7.31e-05
rs6661767	1	342	351	92	1701	1400	281	T	G	1.26609	7.73e-05
rs41541	7	43	262	480	98	1012	2271	T	C	0.761868	7.73e-05
rs348362	19	591	184	10	2763	582	35	A	G	1.39864	8.47e-05
rs16853788	1	725	60	0	2962	398	19	A	C	0.580434	8.48e-05
rs7946354	11	355	343	86	1306	1563	510	T	G	0.793806	8.54e-05
rs1956228	14	303	367	115	1540	1468	375	T	C	1.25407	8.6e-05
rs2301497	22	457	286	42	1735	1368	280	A	G	0.774561	8.69e-05
rs12605132	18	271	372	142	1384	1534	465	A	G	1.24698	9.16e-05
rs6754391	2	13	177	595	94	959	2329	T	C	1.37753	9.24e-05
rs7735526	5	522	241	22	2489	823	71	T	G	1.33456	9.94e-05
rs11730156	4	457	278	50	2193	1050	139	A	C	1.29137	0.00010053
rs9646859	2	360	338	87	1299	1605	478	A	G	0.793593	0.000101246
rs2378357	3	404	312	69	1976	1197	210	T	C	1.27073	0.00010404
rs16822383	3	641	137	7	2940	427	16	A	G	1.46183	0.000104715
rs1440626	3	76	346	363	258	1299	1826	A	C	0.791771	0.000108194
rs7963401	12	348	349	88	1283	1579	521	T	C	0.796972	0.000108323
rs1327377	9	50	338	397	172	1234	1977	T	G	0.77998	0.000109022
rs2036225	12	380	325	80	1854	1294	234	T	C	1.26536	0.000109523
rs17783590	2	5	133	647	16	398	2967	T	C	0.678538	0.000109737
rs263350	5	573	193	19	2659	688	36	A	G	1.36823	0.000115274
rs5765247	22	49	277	459	138	1042	2201	A	G	0.775685	0.000115739
rs2830331	21	423	310	52	2069	1148	165	T	C	1.28042	0.000121053
rs1467704	20	253	355	177	1240	1593	550	A	G	1.2372	0.000128792
rs1469684	5	26	183	576	138	1023	2222	A	G	1.33706	0.00012932
rs7025486	9	60	300	424	179	1145	2059	A	G	0.784795	0.000129689
rs13072365	3	306	368	111	1529	1506	348	A	G	1.25097	0.000130705
rs1504133	18	317	354	114	1117	1667	599	T	C	0.801828	0.000132404
rs9295475	6	233	375	177	1169	1644	569	A	G	1.23949	0.000132549
rs2572209	15	291	388	105	1514	1483	373	T	C	1.24905	0.000133696
rs1433099	19	48	296	441	292	1432	1659	T	C	1.27872	0.000133736
rs2824707	21	660	119	6	3002	372	9	T	C	1.49285	0.000136674
rs2830322	21	423	310	52	2065	1153	164	T	C	1.27784	0.000139816
rs2727102	15	291	389	105	1518	1490	375	T	C	1.24798	0.000140292
rs3111453	7	628	148	9	2882	484	17	A	G	1.43069	0.000140864
rs17659864	5	575	184	26	2219	1025	138	T	C	0.7497	0.000144409
rs818121	5	335	365	85	1264	1580	539	T	C	0.800804	0.000144661
rs2358712	5	586	185	14	2723	626	34	A	G	1.37569	0.00014468
rs9398785	6	97	389	297	355	1470	1557	T	C	0.800308	0.000145458
rs201430	12	76	312	397	217	1247	1918	T	C	0.792009	0.000145597
rs2074633	7	258	382	145	1319	1582	481	T	C	1.2403	0.000147077
rs4835405	4	197	399	189	1058	1659	665	T	C	1.23714	0.000147197
rs1400558	4	189	399	197	665	1660	1058	T	C	0.808328	0.0001476
rs10046782	8	48	263	474	123	1013	2245	T	G	0.775766	0.000149372
rs1524838	8	27	211	547	142	1145	2092	A	G	1.32284	0.000149546
rs7787246	7	0	22	763	2	209	3172	A	G	2.30552	0.000151398
rs2830324	21	423	310	52	2064	1153	165	T	C	1.27538	0.000156506
rs523453	20	630	145	10	2881	488	14	T	C	1.43011	0.000156585
rs9638622	7	652	128	5	2613	713	56	A	G	0.696216	0.000156676
rs4712523	6	223	366	196	1091	1671	618	A	G	1.23574	0.00015673
rs8094904	18	361	356	67	1383	1543	457	A	G	0.797411	0.000161419
rs9346223	6	559	209	17	2632	694	57	T	G	1.34389	0.000163123
rs9875090	3	205	404	176	1130	1606	647	T	G	1.23315	0.000164969
rs2727089	15	287	393	105	1484	1534	365	T	C	1.24734	0.000167911
rs12434073	14	6	95	684	36	598	2748	A	G	1.49537	0.000168206
rs379439	5	217	407	161	1172	1622	580	A	C	1.23619	0.000168951
rs2660632	15	105	391	289	362	1532	1489	T	C	0.801842	0.000171054
rs2892380	10	469	270	46	2242	1007	133	T	C	1.28367	0.000173019
rs10473985	5	1	83	701	4	223	3156	A	G	0.614852	0.000176815
rs197644	1	137	383	265	776	1638	969	T	C	1.23377	0.000177216
rs16973930	15	36	224	525	83	847	2452	T	C	0.764084	0.000177865
rs156005	5	20	197	568	39	711	2633	T	C	0.739879	0.000177908
rs6549876	3	217	391	177	1144	1621	617	T	C	1.23266	0.000178175
rs6874435	5	586	185	14	2720	629	34	A	G	1.3694	0.000180259
rs2937748	5	585	186	14	2716	633	34	T	G	1.36868	0.000181169
rs10784514	12	568	189	28	2625	701	57	T	C	1.33523	0.000181769
rs1612831	14	684	95	6	2750	597	36	T	C	0.67012	0.000181788
rs7298247	12	62	325	398	195	1235	1946	A	G	0.790635	0.000182435
rs2174568	18	162	394	229	535	1667	1167	A	G	0.807746	0.000183595
rs17663618	8	744	40	1	3291	92	0	A	G	1.99832	0.000187345
rs7788668	7	8	162	615	30	504	2849	A	C	0.714509	0.000187588
rs3919447	12	148	369	268	783	1657	943	T	C	1.2324	0.000189047
rs1807200	14	247	382	156	860	1702	821	A	G	0.810267	0.00019161
rs11210273	1	3	64	718	1	178	3190	A	G	0.588258	0.000192389
rs2847407	18	112	354	319	585	1668	1130	A	G	1.24122	0.000192679
rs542873	1	265	383	137	970	1637	775	T	C	0.811525	0.000193257
rs4397895	12	0	91	694	19	544	2820	A	G	1.54598	0.000194959
rs9348440	6	176	375	234	570	1641	1169	T	C	0.811391	0.000198182
rs6127871	20	263	359	163	1297	1570	516	A	C	1.23101	0.000198273
rs2080727	2	668	109	8	2668	674	41	A	G	0.688743	0.000201372
rs261988	5	18	193	574	37	686	2660	T	C	0.738603	0.000201523
rs2817555	14	682	97	6	2742	605	36	A	G	0.673909	0.000202626
rs6947394	7	101	302	382	253	1345	1785	A	G	0.800848	0.000203361
rs12470303	2	21	205	559	127	1086	2170	A	G	1.32503	0.000206198
rs4172	21	69	332	384	220	1273	1885	A	C	0.795339	0.000206718
rs10486458	7	668	112	5	3031	341	10	T	C	1.49261	0.000207865
rs9420082	10	599	175	11	2373	915	95	A	G	0.736367	0.000210788
rs11004401	10	8	120	656	14	383	2983	T	C	0.685562	0.000210942
rs4730401	7	101	302	382	254	1342	1784	A	G	0.801445	0.000211827
rs4141039	7	597	173	15	2346	941	96	T	C	0.739425	0.000216133
rs1937411	10	634	140	11	2897	464	21	A	G	1.41484	0.00021667
rs6489844	12	267	370	148	943	1656	784	A	G	0.813044	0.000216969
rs1670644	11	114	379	292	683	1601	1098	A	G	1.23243	0.000218499
rs7241212	18	145	392	248	481	1624	1260	T	C	0.809189	0.000220713
rs4509829	12	148	370	267	783	1657	943	T	C	1.22936	0.000225203
rs4766522	12	267	370	148	943	1657	783	T	G	0.813432	0.000225203
rs4766521	12	267	370	148	943	1657	783	T	C	0.813432	0.000225203
rs2286707	7	8	163	614	31	508	2844	T	G	0.718455	0.000227212
rs11108793	12	660	115	10	2991	377	15	A	G	1.45364	0.000227371
rs10940593	5	75	361	349	266	1354	1762	A	C	0.800165	0.000227522
rs7001721	8	1	40	744	0	93	3290	T	C	0.505881	0.000232798
rs12532410	7	575	188	21	2664	672	46	T	C	1.34325	0.000233013
rs4566770	5	13	186	586	34	629	2720	T	C	0.733736	0.00023509
rs7105145	11	121	364	300	378	1524	1481	A	C	0.808106	0.00023517
rs155783	5	152	405	228	547	1616	1216	T	C	0.812235	0.000237736
rs4766526	12	148	370	267	782	1653	943	T	G	1.2283	0.000238537
rs6104550	20	210	398	177	1117	1638	628	T	C	1.2285	0.000238611
rs4804146	19	445	292	48	1678	1424	280	T	C	0.788527	0.000238916
rs10305860	4	185	402	198	661	1659	1063	A	G	0.814026	0.000245939
rs518347	6	461	289	35	1797	1316	270	T	C	0.786352	0.00024758
rs8028238	15	293	388	104	1518	1490	375	T	C	1.2378	0.000247951
rs1192617	1	266	351	168	905	1640	837	A	G	0.816734	0.000248843
rs41825	7	401	324	60	1957	1237	189	A	G	1.2602	0.000249151
rs11966261	6	140	383	262	761	1682	940	T	C	1.22994	0.000251195
rs7298381	12	360	339	86	1336	1554	493	T	G	0.806185	0.000251568
rs12564396	1	52	319	414	366	1415	1602	A	G	1.25405	0.000254884
rs1821263	5	39	308	437	149	1084	2150	T	C	0.785834	0.000255678
rs12755597	1	47	309	429	167	1113	2103	A	G	0.789808	0.000255844
rs3812924	15	522	234	29	2006	1203	170	A	G	0.771069	0.000258806
rs2199351	3	37	275	473	246	1316	1821	A	G	1.27481	0.000259737
rs4943026	13	439	298	46	2170	1032	181	T	C	1.26271	0.000266111
rs11920832	3	297	377	111	1498	1515	370	A	C	1.23664	0.000268667
rs575242	3	357	329	99	1279	1600	504	A	G	0.807637	0.000268872
rs365578	5	158	409	217	579	1630	1174	T	G	0.814087	0.000271684
rs7209800	17	195	424	166	1081	1683	618	A	G	1.23034	0.00027294
rs11778879	8	489	255	41	1849	1318	216	T	C	0.78211	0.000278226
rs2486674	1	530	227	28	2053	1154	175	A	G	0.77182	0.000281554
rs1159873	8	52	351	382	219	1223	1941	A	C	0.797609	0.000284514
rs4840480	8	625	149	11	2855	511	17	T	C	1.40026	0.000284769
rs4945143	11	126	380	279	411	1556	1393	A	C	0.810863	0.00028487
rs2396158	7	382	302	101	1781	1346	256	T	C	1.24202	0.000285089
rs9584669	13	725	60	0	2979	389	15	T	C	0.602911	0.000287141
rs153445	5	42	265	478	233	1338	1812	A	G	1.27354	0.000291966
rs3778810	7	165	401	219	883	1724	776	A	G	1.22811	0.000293878
rs11870415	17	489	261	35	2329	945	108	T	C	1.28461	0.000294347
rs7544193	1	422	314	49	2076	1127	179	T	C	1.26025	0.000294637
rs10852939	17	23	202	560	137	1066	2180	T	C	1.31239	0.000295613
rs325437	12	467	271	47	2217	1034	131	T	C	1.2725	0.000295916
rs1824343	14	49	303	433	310	1420	1653	T	G	1.25828	0.000303792
rs2636993	5	158	409	218	578	1631	1174	A	G	0.815466	0.000304064
rs3734806	6	37	270	478	219	1340	1824	A	G	1.27616	0.000304977
rs9825725	3	459	277	49	2180	1062	137	T	C	1.2693	0.000307535
rs736923	15	130	389	266	442	1584	1357	A	G	0.812722	0.00031101
rs11071848	15	104	387	293	374	1495	1512	T	C	0.810391	0.000311996
rs2297409	9	99	335	351	497	1634	1252	A	G	1.2369	0.000312026
rs7971054	12	741	44	0	3282	96	2	T	C	1.90791	0.000313054
rs991817	12	263	371	149	934	1663	786	A	G	0.817029	0.00031407
rs6585077	10	596	177	12	2362	926	95	A	G	0.744097	0.000314414
rs6929137	6	36	267	482	216	1323	1844	A	G	1.27643	0.000315534
rs11786561	8	7	116	662	47	679	2654	A	G	1.42513	0.000319414
rs6494537	15	382	330	73	1854	1305	222	T	C	1.24826	0.000321575
rs4804147	19	513	244	28	2423	878	82	A	G	1.29693	0.000324869
rs3813803	1	529	231	25	2052	1170	159	T	C	0.771332	0.00032511
rs3815868	8	723	62	0	2968	404	11	T	C	0.607818	0.000325213
rs12895753	14	687	93	5	2778	568	36	T	G	0.676934	0.000327659
rs6768035	3	268	375	142	1351	1557	475	A	G	1.22524	0.00032971
rs9568711	13	135	373	276	444	1553	1381	T	C	0.814881	0.000333468
rs3095049	7	9	140	635	15	469	2899	T	G	0.708507	0.000333855
rs10771942	12	358	341	86	1336	1552	495	A	G	0.809882	0.000334516
rs10810131	9	558	203	23	2168	1080	130	T	C	0.76311	0.00033696
rs11830241	12	1	42	742	2	96	3285	T	C	0.528828	0.000337847
rs17114642	14	110	357	318	592	1638	1153	A	G	1.22952	0.000337916
rs1561324	2	5	141	639	19	434	2930	A	G	0.70498	0.000341879
rs4462122	1	643	134	8	2569	758	55	A	C	0.7176	0.000356734
rs852003	6	70	318	397	390	1513	1480	T	C	1.24331	0.000357465
rs6900157	6	459	276	50	1728	1384	269	T	C	0.793181	0.000358543
rs324662	7	42	282	461	129	1045	2202	A	G	0.787403	0.000360002
rs386978	1	4	123	658	56	666	2661	T	C	1.4163	0.000361264
rs4469700	1	8	134	643	55	758	2570	A	C	1.39305	0.000361837
rs4979042	9	12	151	622	29	502	2851	A	C	0.725505	0.000365762
rs7743714	6	80	351	354	460	1605	1318	A	C	1.23771	0.00036691
rs7530086	1	643	134	8	2568	757	55	A	G	0.718108	0.000367279
rs1518095	2	20	219	546	145	1095	2142	A	G	1.30241	0.000368818
rs381575	5	225	402	157	1190	1629	564	A	C	1.22303	0.000368822
rs12472249	2	12	104	669	14	358	3011	T	C	0.692619	0.000373348
rs7010548	8	0	62	723	11	402	2969	T	C	1.6371	0.00037445
rs4955755	3	101	333	351	508	1618	1257	A	G	1.2319	0.000375449
rs582631	11	234	399	152	1242	1586	555	T	C	1.22102	0.000375567
rs1608945	2	20	219	546	145	1095	2143	A	G	1.30191	0.000376049
rs884518	1	95	379	309	554	1677	1152	A	G	1.23278	0.000376281
rs564598	3	100	330	355	507	1599	1277	A	C	1.23128	0.000379009
rs6882257	5	8	125	652	51	722	2610	T	C	1.40289	0.000379013
rs4407910	8	434	292	59	1624	1442	317	A	G	0.799287	0.000380336
rs4895799	6	305	385	95	1568	1462	349	T	C	1.23201	0.000381215
rs10988495	9	284	371	130	1397	1575	411	A	G	1.2276	0.000382092
rs10754156	1	8	134	643	55	757	2571	T	C	1.39109	0.00038322
rs7519009	1	643	134	8	2571	757	55	A	G	0.718863	0.00038322
rs7557757	2	0	43	742	2	94	3287	T	C	0.525674	0.00038343
rs10123951	9	493	264	27	2367	915	101	A	G	1.28456	0.000384414
rs6908117	6	65	309	411	383	1442	1555	T	C	1.24207	0.000385419
rs584147	1	134	384	267	751	1646	986	A	G	1.22101	0.0003857
rs4974067	3	258	390	137	954	1659	770	T	C	0.818826	0.000385777
rs445658	3	317	354	114	1540	1495	348	A	G	1.2302	0.000385831
rs331855	3	178	376	231	919	1657	807	A	G	1.21773	0.000386584
rs11079928	17	376	342	67	1845	1320	218	T	C	1.24658	0.000386865
rs4686507	3	236	366	183	805	1661	917	A	G	0.821655	0.000393958
rs9616854	22	2	134	649	53	702	2628	A	G	1.40654	0.00039755
rs1380210	14	663	117	4	2683	654	46	T	C	0.701285	0.000398906
rs1816208	2	579	187	19	2675	654	48	T	C	1.33051	0.000399598
rs2006902	16	342	356	87	1262	1636	485	T	G	0.810185	0.00040268
rs1424473	1	267	384	134	985	1646	749	A	G	0.819456	0.000403009
rs11887597	2	207	402	176	1116	1619	647	T	C	1.21809	0.000403175
rs7678991	4	28	252	504	175	1258	1950	T	C	1.2829	0.000404277
rs6915344	6	316	363	106	1150	1660	573	T	C	0.81421	0.000406509
rs935840	2	30	269	486	100	954	2307	T	G	0.780602	0.000410189
rs446465	9	8	131	646	15	429	2937	T	G	0.705451	0.000410766
rs3813805	1	25	226	533	156	1151	2076	A	G	1.29211	0.000413921
rs1960536	11	738	47	0	3048	326	9	A	C	0.575483	0.000414227
rs10502234	11	0	47	738	9	326	3048	A	G	1.73767	0.000414227
rs1533536	2	20	219	546	145	1093	2145	A	G	1.29935	0.000414852
rs614230	16	165	398	222	900	1667	810	T	C	1.21845	0.000417019
rs7506986	18	301	364	120	1100	1629	654	A	G	0.818404	0.00042019
rs8035639	15	389	320	76	1864	1298	220	T	C	1.24251	0.000421868
rs6055513	20	612	161	12	2426	881	76	A	G	0.740618	0.000425054
rs6123013	20	387	321	77	1438	1524	421	T	C	0.808943	0.000425095
rs4743473	9	312	374	99	1578	1457	347	A	G	1.22922	0.000426638
rs17418194	2	2	67	716	4	181	3198	T	C	0.611293	0.000426819
rs315701	9	8	130	647	15	426	2942	T	C	0.705646	0.000428614
rs10759367	9	327	370	88	1229	1632	522	A	G	0.812567	0.000428804
rs11654885	17	391	331	63	1892	1289	194	A	G	1.24851	0.000429182
rs3010176	1	643	134	8	2573	755	55	A	G	0.720893	0.00042961
rs2035591	16	99	374	312	596	1603	1184	A	G	1.22474	0.000430032
rs2581081	2	213	393	179	1111	1640	632	A	G	1.21754	0.000434614
rs1065018	5	477	264	44	1809	1339	235	A	G	0.791398	0.000434722
rs2740479	9	101	352	332	324	1428	1631	A	G	0.813454	0.000437583
rs3128421	7	722	61	2	3214	168	1	T	G	1.67979	0.000440462
rs9693857	8	1	39	745	0	93	3290	T	C	0.518744	0.000443665
rs12485161	22	692	87	6	2788	576	17	T	C	0.673168	0.000444298
rs16830502	2	7	163	615	32	507	2844	A	G	0.728951	0.000444379
rs895709	7	13	138	634	21	480	2881	A	G	0.721185	0.000445794
rs9920189	15	169	372	244	892	1616	875	A	C	1.21307	0.000447668
rs10512830	3	449	295	41	1746	1350	287	T	C	0.797207	0.00044798
rs602209	20	322	354	109	1164	1646	573	T	G	0.816074	0.000448462
rs3956142	3	311	355	117	1518	1501	364	A	G	1.22626	0.000449016
rs11149485	13	452	288	45	2165	1063	145	T	C	1.2601	0.000451043
rs2960060	17	10	178	597	28	595	2748	A	G	0.736857	0.000452976
rs11612661	12	540	223	22	2116	1116	151	A	G	0.773306	0.000456787
rs1322291	9	368	330	86	1351	1579	453	T	C	0.811669	0.000466949
rs9291493	4	122	397	266	428	1589	1365	T	C	0.816498	0.000467972
rs4130827	12	558	196	31	2568	750	65	T	G	1.30227	0.000468784
rs6130940	20	525	239	21	2477	837	69	T	G	1.29841	0.000473695
rs12530920	7	256	378	151	1292	1578	513	A	C	1.21736	0.000474012
rs17150487	7	5	128	652	10	409	2962	T	C	0.698111	0.000475054
rs17735715	3	53	315	417	358	1407	1618	T	C	1.24155	0.000480342
rs11749475	5	54	324	407	356	1454	1568	T	C	1.24211	0.000480614
rs7989935	13	62	314	409	188	1227	1968	T	C	0.802189	0.000481017
rs8066062	17	707	74	4	3161	217	5	A	G	1.57143	0.000481656
rs1980391	4	332	361	92	1264	1563	556	T	C	0.817209	0.000483902
rs492781	1	134	383	268	747	1644	992	T	C	1.21679	0.000484656
rs502566	11	511	248	26	1981	1236	164	T	G	0.780076	0.000485448
rs4355801	8	434	293	58	1630	1441	312	A	G	0.802293	0.000490091
rs2456009	15	79	320	385	232	1304	1847	A	C	0.808192	0.000495672
rs16827136	2	75	318	392	234	1254	1894	A	C	0.808589	0.000496853
rs7254300	19	52	293	440	313	1387	1683	T	C	1.24657	0.000497993
rs11047765	12	7	123	655	54	693	2636	A	G	1.39676	0.000498976
rs2413998	15	702	80	3	2859	503	21	A	G	0.661246	0.000506912
rs4835412	4	71	321	393	227	1249	1906	A	G	0.807929	0.000512064
rs6907099	6	558	206	21	2585	749	49	A	G	1.31302	0.00051962
rs1415736	13	150	391	244	537	1579	1267	T	C	0.822919	0.000522601
rs2289045	15	269	387	129	1367	1560	448	T	G	1.21972	0.000523328
rs7180542	15	301	382	102	1536	1479	368	T	C	1.22411	0.000524771
rs8022566	14	670	109	6	2707	628	47	A	G	0.704585	0.000529943
rs7452170	6	103	355	327	585	1570	1223	A	G	1.21938	0.000537039
rs12929415	16	196	396	193	999	1718	663	A	C	1.21706	0.000538255
rs6779973	3	58	319	408	346	1486	1551	A	G	1.24061	0.000539658
rs11629049	14	322	364	98	1611	1435	337	A	G	1.22498	0.000540832
rs1514239	17	154	420	211	570	1678	1135	T	C	0.820443	0.000541662
rs1584576	3	202	375	208	1020	1647	715	T	G	1.21132	0.000543063
rs4932844	19	440	293	52	1685	1385	313	A	C	0.803436	0.000543244
rs700917	5	249	405	131	939	1686	756	A	G	0.821488	0.000544198
rs9947297	18	121	363	301	652	1629	1100	A	G	1.21705	0.000544723
rs10501667	11	133	394	258	755	1662	966	A	G	1.21558	0.000546917
rs823639	9	647	130	8	2939	429	15	T	C	1.40762	0.000551824
rs4586953	4	208	393	184	1081	1651	651	T	G	1.2132	0.000553562
rs1998207	14	86	351	348	486	1589	1296	T	G	1.22662	0.00055588
rs11617918	13	62	312	410	187	1226	1970	A	G	0.80394	0.000556428
rs11698167	20	440	289	56	2086	1135	159	T	C	1.24982	0.000556734
rs711518	7	96	306	383	251	1347	1785	A	C	0.812627	0.000557116
rs1459506	4	145	401	239	808	1688	887	A	G	1.21533	0.000559187
rs6574721	14	598	179	8	2396	893	91	A	G	0.750516	0.000560317
rs13114034	4	669	108	8	3019	351	13	A	G	1.43972	0.00056057
rs1995191	3	91	332	362	491	1552	1340	T	C	1.22426	0.000562459
rs7035040	9	647	130	8	2937	429	15	A	G	1.40675	0.000565069
rs11081935	18	164	373	248	836	1678	869	T	C	1.21252	0.000567408
rs3021094	1	266	366	153	1291	1606	485	T	G	1.21573	0.000572044
rs4822768	22	501	249	35	2349	941	93	T	C	1.27495	0.000572738
rs6005127	22	35	249	501	93	941	2349	T	C	0.784347	0.000572738
rs944895	20	385	327	72	1866	1288	227	A	G	1.236	0.000574532
rs17810074	15	72	329	384	221	1303	1849	T	C	0.808393	0.00057458
rs1035270	18	304	376	105	1537	1473	371	A	G	1.22148	0.000577719
rs10417646	19	2	49	734	3	125	3255	T	C	0.576032	0.000579206
rs1038143	5	15	165	605	28	588	2767	A	G	0.741906	0.000582741
rs3107448	10	429	308	48	2102	1097	184	T	C	1.24534	0.000583946
rs295367	19	52	292	441	313	1379	1691	T	C	1.24296	0.00058617
rs4655463	1	112	357	316	373	1447	1563	A	G	0.820267	0.0005885
rs11721568	4	145	402	238	810	1687	886	A	G	1.21432	0.000589184
rs7726288	5	461	276	48	2196	1038	149	T	C	1.25294	0.000589441
rs12619798	2	33	257	495	94	956	2332	T	C	0.784897	0.000589714
rs4459609	17	272	384	128	1394	1533	456	A	C	1.21592	0.000593321
rs2114808	2	216	412	157	1161	1636	586	A	G	1.21424	0.000594374
rs2764986	10	60	338	387	206	1279	1898	A	G	0.806268	0.00059455
rs2777802	9	106	346	333	535	1652	1196	T	C	1.22213	0.000595831
rs1292035	17	178	409	198	656	1662	1065	A	G	0.824359	0.000599987
rs2285196	22	164	390	231	839	1738	806	T	C	1.21535	0.000600824
rs2302340	7	136	396	253	480	1602	1299	A	G	0.821784	0.000601586
rs2376187	2	18	181	586	38	652	2691	T	C	0.753234	0.00060502
rs2995919	4	126	361	298	401	1523	1452	T	C	0.821126	0.000609202
rs6600814	4	323	354	108	1570	1472	339	T	G	1.22224	0.000609363
rs225986	14	629	149	7	2535	772	76	T	C	0.737481	0.000610326
rs17749734	5	12	160	613	66	887	2429	A	G	1.34287	0.000610364
rs9645433	1	729	52	4	3228	155	0	A	G	1.68477	0.000610467
rs2328529	6	138	364	283	440	1558	1378	A	C	0.82246	0.000611153
rs10485151	6	0	43	742	7	303	3073	A	G	1.75031	0.000614198
rs875861	10	348	354	83	1301	1612	470	A	G	0.81533	0.000616091
rs11138872	9	58	307	420	168	1211	2001	A	C	0.80274	0.000616497
rs6511422	19	440	293	52	1685	1384	311	A	C	0.80509	0.000617068
rs2121671	3	183	389	213	635	1661	1087	T	C	0.825265	0.000619878
rs10173794	2	121	361	303	621	1676	1085	A	G	1.21746	0.000620204
rs321460	16	116	353	316	370	1472	1541	A	G	0.820593	0.000620337
rs12582811	12	685	100	0	2796	564	23	T	G	0.680989	0.000621491
rs17672688	1	10	144	631	68	791	2524	A	G	1.35628	0.000623844
rs2049339	3	649	128	8	2940	432	11	T	G	1.40927	0.000625193
rs2051985	17	228	398	159	842	1669	870	T	C	0.825611	0.000626248
rs10734783	12	19	170	596	92	951	2339	T	C	1.3191	0.000626361
rs2753971	14	5	108	672	44	616	2723	T	C	1.41934	0.000626409
rs1038304	6	305	366	114	1123	1639	621	A	G	0.822156	0.000630973
rs8138593	22	700	82	3	2846	519	15	A	G	0.666278	0.000634604
rs1380203	14	663	116	6	2677	658	47	A	G	0.712985	0.000637482
rs3778812	7	121	397	267	701	1671	1009	A	G	1.21512	0.000637558
rs4268201	9	46	288	451	144	1084	2153	T	G	0.798431	0.000640712
rs1330209	9	760	24	1	3163	219	1	T	G	0.494613	0.000641784
rs797636	7	592	178	15	2725	618	38	T	C	1.33164	0.000646193
rs11917814	3	236	387	162	839	1701	843	T	C	0.825181	0.000646905
rs6494825	15	215	398	172	1116	1653	611	A	G	1.2118	0.000647686
rs16834591	2	147	383	255	509	1582	1292	A	G	0.824916	0.000650693
rs12672414	7	136	359	290	678	1685	1020	T	C	1.21399	0.000650896
rs1995777	5	107	379	299	627	1622	1134	T	C	1.21559	0.000652185
rs2529378	17	12	184	589	48	597	2738	A	G	0.753234	0.000654308
rs8058456	16	5	115	665	12	359	3007	T	C	0.696058	0.000654896
rs3114758	7	92	286	407	220	1295	1864	A	G	0.812457	0.000658319
rs10172922	2	249	390	146	905	1694	783	T	C	0.824779	0.000659236
rs4972281	2	354	345	86	1730	1373	280	T	C	1.22616	0.000661868
rs1870435	14	7	109	669	40	646	2696	A	G	1.41078	0.000664228
rs13110178	4	78	317	390	394	1555	1434	A	G	1.22989	0.000664315
rs2104535	9	210	357	217	1002	1673	707	A	C	1.20814	0.000665818
rs742467	1	370	336	79	1796	1334	252	T	C	1.22934	0.000667253
rs7691894	4	287	381	117	1438	1538	400	A	G	1.21791	0.000667948
rs4925776	1	329	352	104	1216	1600	565	T	C	0.821772	0.000670277
rs4383872	7	42	277	465	124	1052	2207	A	G	0.795068	0.000672469
rs1113088	18	224	392	169	784	1733	866	T	G	0.824551	0.000674581
rs11151140	18	224	392	169	784	1733	866	A	G	0.824551	0.000674581
rs16827148	2	392	318	74	1897	1249	237	T	G	1.23038	0.000675937
rs17077621	8	4	98	683	41	562	2779	T	C	1.4384	0.00067756
rs1176713	11	492	257	36	1903	1265	215	A	G	0.794105	0.000678192
rs6844506	4	19	212	554	130	1067	2179	T	C	1.29217	0.000680096
rs7210298	17	115	360	310	607	1647	1129	A	G	1.21549	0.000681422
rs3008682	9	743	41	1	3283	99	1	T	C	1.84663	0.000684927
rs9589877	13	246	389	150	1261	1571	533	A	G	1.21031	0.000685495
rs7217007	17	500	253	32	1941	1242	198	T	C	0.79132	0.000686701
rs7546131	1	160	366	257	509	1630	1244	A	G	0.824971	0.000686998
rs2270101	7	582	191	12	2707	630	46	A	G	1.32376	0.000687214
rs16963829	18	9	107	669	5	375	3003	A	G	0.695268	0.000687648
rs12527371	6	7	110	668	39	652	2692	T	C	1.40836	0.000690966
rs1369169	4	194	376	215	986	1646	751	T	G	1.20661	0.000691326
rs1389607	14	6	87	692	32	544	2807	T	C	1.45555	0.000693406
rs12677056	8	7	110	668	12	356	3015	T	C	0.697827	0.000698157
rs31308	5	233	402	150	1217	1622	544	A	G	1.21177	0.000698818
rs2607506	5	233	402	150	1218	1619	545	T	G	1.21163	0.000698876
rs11713137	3	23	221	541	160	1091	2132	A	G	1.27995	0.000699459
rs12489066	3	523	231	31	2441	858	84	A	C	1.27778	0.00070123
rs9464252	6	156	379	250	821	1660	902	T	C	1.20836	0.00070149
rs1463938	18	224	392	169	784	1725	865	A	G	0.825209	0.000704923
rs4543785	1	75	339	371	245	1330	1808	T	C	0.813262	0.000706178
rs6498053	16	29	205	551	59	791	2533	T	C	0.773312	0.000706711
rs12929706	16	673	108	4	2728	608	41	T	C	0.70449	0.000712746
rs695408	22	226	387	172	781	1736	866	A	G	0.825368	0.000714012
rs7215180	17	183	399	203	970	1677	736	A	G	1.20872	0.000723076
rs9838562	3	89	367	329	321	1409	1653	A	C	0.81896	0.000723305
rs1887438	9	106	367	312	351	1492	1540	A	G	0.82036	0.00072365
rs17755786	3	2	76	707	19	471	2893	T	C	1.51549	0.000725164
rs4429843	5	399	327	59	1526	1496	359	A	G	0.811173	0.000727319
rs179249	14	436	301	47	2070	1181	131	T	C	1.25218	0.000730629
rs8073799	17	114	340	331	359	1422	1598	A	G	0.823093	0.000730771
rs12501488	4	398	316	71	1509	1465	406	A	G	0.815618	0.000731189
rs4948383	10	81	351	353	492	1538	1353	T	G	1.21967	0.000735015
rs6663047	1	285	358	142	1368	1570	442	A	G	1.21213	0.000738454
rs3734637	6	297	392	96	1534	1477	368	T	G	1.21827	0.000741173
rs2236241	14	438	293	54	1670	1406	307	A	G	0.807557	0.000742824
rs10775410	17	1	31	753	0	71	3312	T	C	0.496017	0.000743165
rs10994171	10	81	352	352	493	1540	1350	T	C	1.21943	0.000743374
rs7618672	3	48	271	466	135	1052	2195	A	G	0.799304	0.000745888
rs2591454	5	673	108	4	2730	617	36	A	G	0.70405	0.000746309
rs1948034	12	527	226	32	2042	1167	174	A	G	0.787706	0.000746441
rs10490445	2	120	361	304	607	1690	1086	T	G	1.21496	0.000747263
rs12713280	2	3	75	707	20	474	2888	T	C	1.50906	0.000748012
rs1470982	15	1	31	753	0	71	3310	T	C	0.49631	0.00075121
rs739281	22	169	388	228	854	1736	792	T	C	1.21076	0.000752144
rs1317558	1	4	81	700	4	248	3131	T	C	0.65553	0.000753278
rs9411446	9	173	372	240	586	1603	1194	A	G	0.829056	0.000755285
rs2029635	4	24	256	505	93	886	2403	A	G	0.785221	0.000755544
rs4466676	1	28	214	543	147	1127	2109	A	G	1.27891	0.000756264
rs9807047	17	331	363	91	1637	1438	308	A	G	1.22183	0.0007575
rs304985	15	284	388	113	1467	1492	423	T	C	1.21287	0.000759762
rs667463	9	11	147	627	29	489	2865	T	C	0.735602	0.00076176
rs197198	19	288	370	126	1051	1660	670	T	C	0.825608	0.000762514
rs6863273	5	100	349	336	335	1394	1651	T	C	0.821789	0.000765513
rs6894230	5	72	364	349	458	1577	1347	A	G	1.22319	0.000767585
rs4268898	2	573	195	17	2268	1000	115	T	C	0.7697	0.000770788
rs11563973	7	322	380	83	1258	1585	539	T	G	0.821588	0.000774123
rs780664	10	277	372	136	1362	1575	446	T	C	1.21188	0.000777347
rs10024834	4	228	397	160	1177	1636	570	A	G	1.20889	0.000780136
rs6061928	20	103	356	326	332	1460	1591	A	G	0.820866	0.000781027
rs2600794	14	6	87	692	32	542	2809	T	C	1.45009	0.000784762
rs6142901	20	197	396	192	699	1690	994	T	C	0.82783	0.000785863
rs16954372	13	0	24	761	5	199	3177	T	C	2.03877	0.000790812
rs10183733	2	12	166	607	33	562	2786	A	G	0.746334	0.000795746
rs1420803	17	661	118	6	2673	662	48	T	C	0.718911	0.00079837
rs709004	20	1	42	742	6	307	3070	A	G	1.72113	0.000799141
rs3806953	5	26	192	567	135	1032	2216	T	C	1.28672	0.000799598
rs9875732	3	649	128	8	2937	435	11	T	C	1.39959	0.000801323
rs1571188	13	475	275	35	2290	953	140	T	C	1.25241	0.000804679
rs1113272	4	58	314	413	353	1442	1587	T	C	1.23059	0.000808725
rs9460540	6	362	340	83	1352	1574	455	A	G	0.819063	0.000808814
rs12434141	14	48	298	439	306	1375	1702	A	G	1.23714	0.000813501
rs10484919	6	44	288	453	255	1391	1737	T	C	1.24501	0.000818273
rs6033079	20	123	375	287	426	1518	1439	A	G	0.825743	0.000818425
rs12033655	1	129	405	251	751	1671	961	T	C	1.20899	0.000818674
rs7207863	17	115	362	308	610	1645	1128	A	G	1.21174	0.000819943
rs4871749	8	126	335	324	363	1501	1518	T	C	0.824195	0.000824539
rs1547589	3	48	291	446	141	1126	2116	T	C	0.801934	0.000824828
rs10087780	8	78	369	338	297	1378	1708	T	C	0.818748	0.000826191
rs7582778	2	2	119	664	47	629	2707	A	G	1.4012	0.000826592
rs17545038	14	437	301	47	2068	1184	130	T	C	1.24929	0.000834942
rs1570304	9	706	76	3	3156	222	5	T	C	1.54291	0.000836865
rs6717745	2	0	33	752	2	67	3313	T	C	0.503442	0.000839248
rs3750396	9	25	225	535	141	1157	2085	A	G	1.27693	0.000840998
rs1411606	9	53	319	413	161	1244	1978	T	C	0.805426	0.000842509
rs4389469	3	134	378	273	457	1562	1363	T	C	0.82672	0.000844196
rs1470777	8	202	380	203	1000	1694	689	T	C	1.20601	0.000846212
rs575042	11	0	64	721	16	393	2974	A	G	1.57355	0.000846282
rs1292043	17	198	406	180	1055	1665	663	A	G	1.20662	0.000846699
rs4234688	3	31	247	507	196	1206	1979	T	C	1.25988	0.000848664
rs7453429	6	488	263	34	1885	1301	197	A	G	0.795539	0.000849852
rs4365170	13	7	131	647	14	433	2936	T	C	0.71728	0.000850076
rs951357	3	23	222	540	159	1093	2131	A	G	1.2748	0.000850295
rs669834	11	121	381	283	650	1696	1037	A	G	1.21157	0.000851391
rs9979383	21	215	397	173	787	1670	923	T	C	0.829793	0.000853312
rs6549882	3	582	188	15	2301	991	91	T	G	0.765221	0.000859246
rs400839	18	333	355	97	1233	1623	524	T	C	0.822742	0.00086092
rs11138889	9	35	264	486	100	996	2287	A	G	0.792677	0.000864449
rs1881310	3	46	295	444	143	1123	2117	T	C	0.802606	0.00086445
rs169642	7	470	274	41	2207	1062	111	A	G	1.25528	0.000875069
rs6549883	3	583	187	15	2306	984	92	A	G	0.765465	0.000875604
rs11568429	14	287	384	114	1078	1661	644	A	G	0.826256	0.000878561
rs12472674	2	436	293	56	1663	1404	315	T	C	0.810902	0.000879846
rs2284720	14	436	302	47	2065	1185	132	A	G	1.24766	0.000879978
rs6804364	3	182	380	223	610	1674	1099	T	G	0.829304	0.000884028
rs2238091	12	10	128	647	50	742	2591	A	G	1.36507	0.000884212
rs7530988	1	581	185	19	2669	671	43	A	G	1.31083	0.000884561
rs4954614	2	141	398	246	521	1579	1283	T	C	0.828725	0.000885941
rs7782150	7	29	269	487	209	1260	1914	A	G	1.25511	0.000886406
rs741510	14	40	308	435	284	1391	1708	T	C	1.23964	0.000887252
rs684804	11	4	79	702	5	240	3138	T	C	0.657658	0.00088812
rs11135467	5	572	195	18	2631	712	39	T	C	1.30968	0.000889598
rs1077444	19	41	298	446	258	1393	1719	T	C	1.24292	0.000890641
rs979614	6	361	341	83	1350	1579	454	A	G	0.820295	0.000891975
rs7596739	2	8	142	635	55	779	2549	T	C	1.35462	0.000892156
rs6560041	9	249	359	177	848	1679	856	T	C	0.83119	0.000892214
rs2376186	2	17	184	584	35	669	2677	A	G	0.759098	0.000896367
rs10491327	5	10	145	630	25	485	2873	T	C	0.735014	0.000899549
rs6928012	6	67	317	400	377	1488	1518	T	C	1.22536	0.000900181
rs726679	17	123	367	294	413	1516	1454	A	G	0.826556	0.000900295
rs7171289	15	248	393	144	1262	1613	507	T	C	1.20793	0.000901474
rs3934035	3	111	352	322	346	1484	1551	T	C	0.823673	0.000902531
rs1998416	6	51	274	460	140	1083	2160	A	G	0.803385	0.000904294
rs10486860	7	111	373	301	385	1494	1503	T	C	0.825176	0.000905524
rs922290	3	617	157	10	2474	834	74	T	C	0.750322	0.000905903
rs4973994	3	200	380	205	1004	1668	710	T	C	1.20322	0.000907286
rs208966	15	86	316	383	238	1345	1800	T	C	0.817122	0.000911031
rs1223978	13	129	377	279	438	1557	1388	T	C	0.82697	0.000911718
rs2062172	13	443	294	48	2121	1104	158	T	C	1.24094	0.000920006
rs10756576	9	180	379	226	612	1648	1123	A	G	0.830659	0.000920551
rs1907541	3	0	65	720	1	174	3208	A	G	0.610848	0.000921266
rs11006635	10	524	230	31	2428	881	74	A	G	1.27409	0.000923797
rs4766965	12	4	97	684	7	301	3075	A	G	0.681512	0.000923811
rs1174965	7	625	142	11	2867	493	22	A	G	1.36191	0.000926737
rs10079889	5	196	400	189	1029	1668	686	A	G	1.20415	0.000928716
rs11041420	11	37	248	499	98	953	2332	A	G	0.792936	0.000928916
rs1871080	10	61	299	425	348	1411	1624	A	G	1.22743	0.000929659
rs4794762	17	643	136	6	2926	429	21	A	G	1.38191	0.000930938
rs10517901	4	287	381	116	1438	1544	401	A	C	1.21172	0.000931859
rs13173434	5	18	195	572	39	713	2631	A	G	0.764346	0.000931914
rs7734417	5	18	195	572	39	713	2631	A	G	0.764346	0.000931914
rs11135469	5	18	195	572	39	713	2631	T	C	0.764346	0.000931914
rs12654121	5	351	336	98	1288	1590	504	T	C	0.823932	0.000932244
rs11204565	1	105	354	326	570	1599	1212	A	G	1.21005	0.000933425
rs11962272	6	741	44	0	3073	303	7	A	G	0.585012	0.000935679
rs225887	14	6	117	662	50	651	2682	T	C	1.38519	0.00093636
rs225890	14	662	117	6	2682	651	50	T	G	0.721923	0.00093636
rs10078892	5	151	400	234	555	1606	1222	T	C	0.829806	0.000936471
rs12292151	11	39	269	476	227	1316	1840	A	C	1.24795	0.000936899
rs11850839	14	697	86	1	3133	243	6	T	G	1.5189	0.000937733
rs1033819	6	51	274	460	142	1079	2161	T	C	0.804189	0.000937949
rs13284172	9	423	304	58	2035	1154	193	T	C	1.23196	0.000940153
rs1288373	1	187	374	223	625	1659	1092	T	C	0.830873	0.000942689
rs3819071	11	575	196	14	2296	971	116	A	G	0.771823	0.000944401
rs246813	5	13	175	597	29	617	2737	A	C	0.752142	0.000944753
rs10401421	19	102	347	336	559	1567	1257	T	C	1.20948	0.000946626
rs17108103	5	322	366	97	1601	1444	338	T	C	1.2143	0.000947079
rs1463006	9	255	389	140	1325	1539	519	A	G	1.20381	0.000949955
rs11025954	11	84	374	327	282	1488	1613	T	C	0.8183	0.000953927
rs11073681	15	124	354	306	650	1612	1121	T	C	1.20543	0.000957267
rs10853657	18	55	295	435	172	1137	2074	T	C	0.80916	0.000958169
rs261966	5	247	395	143	1288	1563	531	T	C	1.20399	0.000959304
rs16966294	17	720	64	1	3206	175	2	T	C	1.6203	0.000962191
rs2328531	6	339	355	91	1271	1605	506	A	G	0.82359	0.000962558
rs17793787	15	28	218	539	75	806	2501	A	G	0.782957	0.000962886
rs1552626	3	36	256	493	199	1280	1900	A	C	1.25348	0.000962979
rs3781827	11	201	388	195	1007	1704	671	A	G	1.20488	0.000964587
rs6787286	3	56	307	422	324	1445	1614	T	C	1.23026	0.000965985
rs2305593	4	116	381	287	401	1545	1437	A	G	0.825762	0.000968123
rs9900340	17	1	64	720	2	175	3205	A	C	0.617357	0.000969491
rs7323264	13	237	396	152	1228	1602	553	A	G	1.20413	0.00097111
rs7993373	13	17	173	595	35	627	2721	A	G	0.757565	0.000975628
rs2717328	7	92	356	337	517	1596	1268	T	C	1.21296	0.000976075
rs12347592	9	549	205	31	2515	806	62	A	C	1.28171	0.000978252
rs1494354	9	508	244	33	1968	1227	185	T	G	0.795109	0.000981501
rs10017798	4	695	89	1	2855	493	35	T	G	0.685499	0.000982488
rs1114392	13	7	137	641	17	451	2915	T	C	0.725086	0.000983968
rs7863215	9	430	304	51	2059	1160	164	A	G	1.23762	0.000984942
rs10810237	9	552	205	27	2149	1103	131	T	C	0.78259	0.000988178
rs12494204	3	603	166	16	2755	594	34	A	G	1.32538	0.000989126
rs7734352	5	97	366	322	339	1443	1601	T	C	0.824206	0.000991315
rs41815	7	425	306	54	2034	1176	172	T	C	1.23532	0.000995586
rs13186243	5	460	286	39	1792	1335	254	T	C	0.805501	0.000998546
rs1916830	7	160	345	280	748	1684	951	A	G	1.20257	0.000998676
rs12209262	6	19	211	555	64	731	2587	T	C	0.775505	0.00100043
rs7666399	4	95	394	295	362	1503	1517	A	G	0.823834	0.00100057
rs10510397	3	749	36	0	3301	82	0	A	G	1.93487	0.00100162
rs2071870	22	161	364	260	813	1644	923	A	G	1.20037	0.00100413
rs6714155	2	18	169	598	32	626	2725	T	C	0.756956	0.00100685
rs957218	6	109	380	296	387	1502	1487	A	G	0.826254	0.00100811
rs1412875	9	87	333	364	458	1572	1353	A	G	1.21571	0.00100931
rs4518421	5	334	338	113	1589	1448	343	T	C	1.21069	0.00101023
rs7334249	13	133	376	276	707	1664	1012	A	G	1.20453	0.00101129
rs2065181	6	51	275	459	139	1091	2151	A	G	0.804905	0.00101285
rs6537483	4	152	392	241	540	1613	1230	A	G	0.830557	0.00101548
rs2013390	4	191	406	188	1025	1657	701	T	C	1.20202	0.00101728
rs449616	1	4	126	655	60	655	2668	A	C	1.3725	0.00102012
rs4959341	6	84	358	343	486	1595	1302	T	C	1.21459	0.00102195
rs9477861	6	460	274	51	2159	1081	142	A	G	1.24141	0.00102941
rs1422254	5	0	34	751	0	76	3307	T	G	0.507622	0.00102944
rs7139113	12	476	269	40	1840	1309	233	A	G	0.803669	0.00103222
rs10008744	4	297	388	100	1534	1460	389	A	C	1.20927	0.00103293
rs12501817	4	83	361	341	294	1398	1691	A	C	0.82174	0.00103361
rs603368	18	227	383	175	811	1671	900	T	G	0.832784	0.00103549
rs6137217	20	53	296	436	300	1415	1668	T	C	1.23184	0.00103732
rs2662180	5	300	366	119	1098	1632	630	A	G	0.829226	0.00104637
rs2554820	15	429	304	52	2059	1140	176	T	C	1.23369	0.00104999
rs2964154	5	14	172	599	103	884	2396	A	G	1.30552	0.00105385
rs2284722	14	49	306	430	138	1210	2035	A	G	0.80527	0.00105605
rs4359155	10	84	347	354	494	1534	1355	T	C	1.21176	0.00105615
rs9479452	6	33	252	500	81	975	2326	A	C	0.791078	0.00105685
rs17805538	17	335	357	93	1646	1422	315	A	G	1.21383	0.00105744
rs12806262	11	500	248	37	2331	954	98	A	G	1.25789	0.00105813
rs1106087	3	112	359	314	373	1471	1539	A	C	0.827408	0.00105894
rs180515	17	183	413	189	997	1672	714	A	G	1.20218	0.00106054
rs974699	2	114	419	252	461	1568	1354	T	C	0.828048	0.00106165
rs11078200	17	25	207	553	67	757	2559	A	C	0.779868	0.00106555
rs2240096	17	631	148	6	2889	464	27	A	G	1.3602	0.00106851
rs1026153	6	492	258	34	1913	1266	202	A	G	0.799395	0.00107125
rs576987	18	48	278	459	133	1094	2156	A	G	0.804432	0.0010725
rs7995370	13	77	345	363	445	1557	1381	T	C	1.21597	0.00107553
rs9995122	4	257	380	148	1268	1619	496	T	C	1.20451	0.00107762
rs10807892	7	29	269	487	206	1261	1916	A	G	1.25075	0.00107873
rs1569040	17	608	171	6	2808	543	32	A	G	1.33862	0.00107894
rs12191794	6	740	45	0	3069	308	6	T	G	0.591116	0.00107939
rs9928312	16	86	356	342	499	1581	1303	A	G	1.21216	0.00108106
rs12187269	5	411	306	68	1550	1471	362	A	G	0.818087	0.00108167
rs10942370	5	411	306	68	1550	1471	362	A	G	0.818087	0.00108167
rs10520528	4	171	376	238	576	1635	1172	T	G	0.832485	0.00108553
rs12440268	15	639	140	6	2584	740	59	A	G	0.739613	0.00108712
rs12207806	6	54	258	473	130	1066	2187	T	C	0.804906	0.00108944
rs910325	6	57	284	444	297	1403	1683	T	G	1.23052	0.00108985
rs11931138	4	18	211	556	51	752	2574	A	C	0.773355	0.00109046
rs12354667	10	31	229	525	74	880	2429	A	G	0.787404	0.00109062
rs11713445	3	34	264	487	228	1243	1912	A	G	1.24566	0.00109318
rs11650680	17	7	147	631	61	778	2543	T	C	1.34328	0.00109324
rs1392874	4	100	402	283	387	1527	1467	A	C	0.826004	0.00109399
rs6564769	16	0	60	725	13	374	2996	A	G	1.58123	0.00109407
rs1995574	3	19	257	509	191	1147	2045	T	C	1.25816	0.00109812
rs6805656	3	19	257	509	191	1147	2045	A	G	1.25816	0.00109812
rs2866223	4	291	385	109	1483	1497	403	A	G	1.20739	0.00109982
rs7684457	4	291	385	109	1483	1497	403	A	C	1.20739	0.00109982
rs4556519	11	711	71	3	3158	213	2	T	G	1.55374	0.00110086
rs2045732	9	222	382	181	753	1748	882	T	C	0.83088	0.00110256
rs2078520	2	40	238	507	96	942	2345	T	C	0.795506	0.00110302
rs2158769	7	81	376	328	518	1582	1282	T	C	1.21122	0.00110323
rs474588	3	104	346	335	534	1622	1227	A	C	1.20906	0.00110645
rs4905434	14	46	246	493	98	1020	2265	A	G	0.798119	0.00110739
rs1437889	2	50	307	428	170	1154	2059	A	G	0.810321	0.00110751
rs2109148	12	36	220	529	66	901	2416	A	C	0.787195	0.00110763
rs9943753	12	158	404	221	869	1682	832	A	G	1.20159	0.00110887
rs4680266	3	442	293	50	2101	1124	156	A	G	1.23675	0.00111094
rs1937090	10	46	275	464	136	1059	2188	T	G	0.80494	0.001111
rs1928027	13	359	357	69	1384	1556	431	A	G	0.821475	0.001111
rs2206734	6	172	371	242	563	1649	1170	T	C	0.832326	0.00111472
rs7208665	17	3	98	684	34	556	2793	T	C	1.42553	0.00111569
rs6728792	2	741	43	1	3068	303	9	A	C	0.59447	0.00111603
rs4355260	3	332	359	94	1643	1410	329	T	C	1.21113	0.00111743
rs10019286	4	283	401	101	1465	1529	389	T	C	1.20999	0.00111902
rs11655045	17	36	274	475	107	1034	2237	A	G	0.798515	0.0011191
rs1433195	8	27	257	501	84	942	2357	T	C	0.790888	0.00112006
rs11685504	2	12	102	671	14	363	3006	T	C	0.713128	0.00112067
rs4576684	1	325	356	104	1211	1608	563	A	G	0.828428	0.00112089
rs6035931	20	41	237	507	87	966	2330	T	C	0.794501	0.00112146
rs677521	17	505	245	35	1957	1215	200	A	G	0.799452	0.00112157
rs2242338	3	538	215	32	2472	842	69	A	C	1.27278	0.00112215
rs9293478	5	13	205	567	49	695	2639	T	C	0.768875	0.00112306
rs11120203	1	644	135	6	2925	442	15	A	C	1.381	0.00112346
rs7858174	9	223	371	191	772	1661	946	T	C	0.83465	0.00112396
rs12625444	20	21	191	573	103	1032	2247	T	C	1.2889	0.00112683
rs3845453	1	11	181	593	88	922	2372	T	C	1.3069	0.00113114
rs2899989	14	6	89	690	34	542	2806	T	C	1.42856	0.00113364
rs1679456	10	92	355	338	305	1428	1650	A	C	0.824061	0.00113785
rs560978	11	22	170	593	99	954	2329	A	C	1.29608	0.00114118
rs10801449	1	627	148	10	2517	798	68	T	C	0.75013	0.00114119
rs9878228	3	142	389	253	481	1644	1258	A	G	0.829393	0.00114204
rs6545222	2	639	135	10	2566	762	55	A	G	0.741974	0.00114291
rs1935737	6	327	364	94	1251	1581	550	T	C	0.828231	0.0011472
rs2052399	18	526	229	30	2031	1209	143	T	C	0.790663	0.0011481
rs7921915	10	28	260	496	101	926	2352	T	G	0.794776	0.00114963
rs1569067	3	33	261	491	110	951	2322	T	C	0.797897	0.00114971
rs3740999	11	752	32	1	3127	249	6	A	C	0.55449	0.00115391
rs3745286	19	84	335	366	446	1571	1366	T	C	1.21393	0.00115471
rs1466407	14	127	410	248	488	1587	1308	A	C	0.83033	0.00115742
rs11729739	4	232	392	160	839	1709	835	T	C	0.832217	0.00115883
rs13377040	10	5	151	627	28	465	2866	A	G	0.737141	0.00115918
rs2502805	1	90	358	337	283	1472	1628	T	C	0.821987	0.00115922
rs10504554	8	598	172	15	2734	617	32	T	C	1.31967	0.00116225
rs304998	15	203	409	173	1098	1624	661	A	G	1.19885	0.00116368
rs7070570	10	357	361	67	1793	1324	266	A	G	1.21803	0.00116536
rs4917683	10	5	136	644	23	421	2939	A	G	0.727541	0.00116611
rs1033992	10	92	355	338	305	1428	1649	T	C	0.824394	0.00116627
rs11937407	4	335	372	78	1292	1612	479	T	C	0.824098	0.00116696
rs7690208	4	28	246	511	170	1216	1997	T	C	1.25777	0.00116809
rs726684	5	545	220	20	2541	776	65	T	G	1.28142	0.0011683
rs1980983	21	92	338	355	482	1583	1317	A	G	1.21079	0.00116986
rs736689	22	41	275	469	130	1032	2221	A	G	0.803898	0.00117366
rs1878404	4	138	390	255	499	1572	1304	A	G	0.831817	0.00117452
rs3808600	8	11	121	653	43	726	2614	T	C	1.36206	0.00117561
rs10951520	7	29	269	487	206	1259	1918	T	C	1.24858	0.0011768
rs2389851	7	562	205	18	2597	737	48	T	G	1.29399	0.00117731
rs1265239	6	49	273	463	136	1075	2168	A	G	0.806344	0.00117995
rs2479015	6	19	256	510	169	1181	2033	T	C	1.26041	0.00118132
rs6862721	5	86	353	346	472	1612	1297	A	G	1.21266	0.00118276
rs2013685	4	102	338	345	303	1445	1635	A	G	0.825151	0.00118636
rs7853581	9	222	382	181	754	1742	881	T	C	0.832002	0.0011908
rs11109596	12	128	373	284	459	1492	1432	A	G	0.832772	0.0011914
rs1180937	1	4	115	666	39	637	2707	T	C	1.38964	0.00119341
rs2866911	4	403	307	75	1491	1527	365	T	C	0.819779	0.00119426
rs5011700	3	714	71	0	2943	423	16	T	C	0.655867	0.00119666
rs4709619	6	2	83	700	23	491	2869	A	G	1.46731	0.0011967
rs10902678	1	524	238	23	2078	1134	171	T	C	0.793344	0.00119758
rs17140599	7	476	264	45	1830	1310	243	A	G	0.807632	0.00119927
rs2637002	5	145	401	239	534	1608	1240	A	C	0.832324	0.00119984
rs12549200	8	6	129	650	43	715	2625	A	G	1.36536	0.00120288
rs11881124	19	570	201	14	2274	988	115	A	G	0.776935	0.00120366
rs10083338	14	366	353	66	1400	1577	397	T	C	0.820349	0.00120627
rs4076577	5	465	273	47	1782	1347	253	T	C	0.809198	0.00120986
rs1489029	3	87	367	331	321	1404	1657	A	G	0.825802	0.00121113
rs2302069	17	725	58	2	3217	165	1	T	C	1.62685	0.00121304
rs17862836	2	741	43	1	3070	302	9	A	C	0.596671	0.0012135
rs11113906	12	2	59	724	12	390	2981	T	C	1.55887	0.00122081
rs10505101	8	351	347	87	1708	1386	289	A	G	1.21311	0.00122272
rs7753254	6	57	284	444	296	1402	1685	A	G	1.22795	0.00122529
rs7614732	3	712	71	2	2925	440	18	T	G	0.664283	0.00122591
rs1509871	1	644	135	6	2923	443	15	A	G	1.37751	0.0012284
rs7974218	12	17	137	630	24	514	2845	T	C	0.745841	0.00122917
rs12924657	16	41	293	451	269	1351	1763	T	C	1.23382	0.00122947
rs7608713	2	1	43	741	9	302	3072	A	G	1.67491	0.00123047
rs6550930	3	345	346	94	1663	1416	300	A	C	1.21175	0.00123281
rs7960797	12	78	330	377	238	1345	1800	T	C	0.820511	0.00123558
rs11208273	1	37	266	481	221	1290	1872	T	G	1.24285	0.00123592
rs3006208	6	4	148	633	25	456	2902	T	C	0.734508	0.00123758
rs1633725	7	747	37	1	3102	275	6	A	G	0.57578	0.00123792
rs1553092	3	260	395	130	998	1639	745	A	G	0.833745	0.00123925
rs10516468	4	174	382	229	605	1631	1147	T	C	0.8348	0.00124238
rs2280728	11	102	354	329	340	1437	1606	A	C	0.827908	0.00124281
rs9626899	22	125	387	273	682	1684	1017	T	C	1.20262	0.00124498
rs4923385	11	192	389	204	678	1669	1035	T	C	0.834641	0.00124845
rs11138895	9	64	322	399	205	1263	1915	A	C	0.817074	0.00125016
rs4557160	3	55	289	441	152	1161	2070	T	C	0.810518	0.00125749
rs10212196	3	62	286	437	168	1172	2043	T	C	0.813414	0.00126019
rs812666	4	108	406	271	648	1684	1051	A	G	1.20475	0.00126305
rs1281971	6	718	66	1	3197	184	2	T	C	1.59115	0.00126348
rs2272685	8	242	382	161	849	1731	803	T	C	0.832894	0.00126779
rs4936507	11	0	49	736	7	325	3049	A	G	1.64675	0.00126845
rs12694364	2	18	168	599	93	917	2373	A	C	1.29964	0.00126902
rs6494826	15	140	393	252	498	1606	1278	A	G	0.832217	0.00126944
rs2779514	13	399	312	74	1473	1552	357	A	G	0.819834	0.00127035
rs10833533	11	515	244	26	2420	876	87	A	G	1.26283	0.00127113
rs11050422	12	523	236	26	2441	865	77	A	G	1.26707	0.00127503
rs2989984	1	641	136	8	2585	741	57	A	G	0.742745	0.00127545
rs1948467	8	398	328	59	1537	1486	360	T	C	0.819514	0.00127689
rs3133585	8	398	328	59	1537	1486	360	A	G	0.819514	0.00127689
rs1475671	9	341	364	80	1689	1408	286	A	G	1.21397	0.00128159
rs17329247	3	179	399	207	662	1633	1088	A	G	0.835558	0.00128407
rs11082686	18	631	147	7	2543	784	56	A	G	0.746581	0.00128598
rs4928044	3	47	262	476	125	1038	2216	T	C	0.805405	0.00128746
rs1426495	7	454	292	39	1758	1380	239	A	G	0.808153	0.00129042
rs10977363	9	167	413	205	629	1659	1094	A	C	0.833805	0.00129147
rs7180351	15	202	380	203	1003	1678	702	A	G	1.19706	0.00129159
rs507533	18	469	271	45	2204	1048	131	A	C	1.24042	0.00129167
rs882788	3	281	360	144	1008	1649	725	A	G	0.834862	0.00129235
rs2992395	13	83	325	377	411	1583	1389	A	G	1.21441	0.00129334
rs2325927	1	747	37	1	3102	276	5	T	C	0.576276	0.00129351
rs4618367	4	559	195	31	2180	1053	150	T	C	0.789818	0.00129365
rs892650	15	281	383	121	1406	1553	424	T	C	1.20365	0.00130158
rs986376	3	308	366	111	1511	1499	373	T	C	1.20547	0.00130687
rs6782656	3	712	70	3	2919	444	18	A	G	0.667706	0.00130967
rs7789179	7	18	192	575	112	990	2281	A	G	1.28471	0.00131113
rs1473168	12	121	374	290	418	1525	1439	T	G	0.831447	0.00131243
rs4968363	17	706	58	15	3136	239	8	T	C	1.46915	0.00131632
rs9652857	17	241	393	151	887	1692	803	T	G	0.834187	0.0013165
rs1859508	7	101	361	323	563	1600	1220	A	G	1.2038	0.00132416
rs10735555	9	256	391	137	1303	1585	493	A	G	1.20042	0.00132626
rs10497332	2	637	136	5	2919	452	12	A	G	1.37917	0.00132657
rs4943074	13	480	272	33	2302	945	135	A	C	1.24294	0.00132752
rs1880763	3	131	387	266	732	1639	1009	A	G	1.19805	0.00133967
rs10890041	1	727	54	4	3217	165	1	T	C	1.61157	0.00134087
rs10768140	11	159	384	242	541	1645	1197	T	G	0.833835	0.00134412
rs295208	5	82	349	354	465	1573	1345	T	C	1.20972	0.00134807
rs6956956	7	538	213	34	2466	842	74	A	G	1.2654	0.00134845
rs1568214	7	42	237	506	95	960	2327	A	G	0.799025	0.0013489
rs10889771	1	45	298	442	164	1091	2127	A	G	0.81178	0.00134957
rs2074912	5	532	226	27	2451	837	72	A	G	1.26836	0.0013504
rs4724614	7	39	263	483	212	1307	1864	A	G	1.24155	0.001352
rs1488106	3	203	399	183	1070	1623	680	T	C	1.19523	0.00135549
rs3099407	8	15	168	602	84	904	2395	A	C	1.30361	0.00135581
rs3774533	3	490	257	38	1901	1256	219	A	G	0.805794	0.00135741
rs1007717	6	193	375	217	649	1679	1055	A	G	0.835639	0.00135815
rs7953327	12	18	166	601	31	621	2731	A	G	0.761245	0.00135871
rs9545075	13	544	219	22	2163	1060	159	T	C	0.791474	0.00135949
rs6531983	4	223	392	170	1138	1637	608	A	G	1.19681	0.00136241
rs2568637	7	488	250	47	2257	1010	116	T	C	1.24299	0.00136425
rs10494867	10	28	260	497	101	929	2352	A	C	0.797602	0.00137033
rs2456206	5	19	182	584	58	633	2692	T	C	0.773629	0.00137124
rs4720271	7	622	151	12	2478	848	56	T	G	0.75444	0.00137193
rs13084688	3	179	397	209	657	1632	1089	A	G	0.836453	0.00137807
rs2255071	6	8	110	667	39	649	2692	T	C	1.378	0.00138047
rs6725139	2	363	338	84	1757	1347	278	T	C	1.21122	0.00138151
rs2054258	8	3	111	671	10	343	3028	A	G	0.703183	0.00138342
rs10179068	2	611	158	16	2430	869	83	A	G	0.765156	0.00138432
rs6670849	1	9	127	649	53	714	2615	T	C	1.35082	0.00138459
rs256459	5	3	93	689	26	542	2815	T	C	1.43029	0.0013896
rs2197445	1	421	297	67	1590	1446	347	A	G	0.820902	0.00139137
rs1990362	7	12	149	624	54	841	2483	T	C	1.32697	0.00139291
rs9881902	3	409	314	62	1958	1225	200	T	C	1.22223	0.001393
rs9328086	6	497	265	23	1980	1212	191	A	G	0.800437	0.00139438
rs13093045	3	621	150	14	2822	532	29	T	C	1.33021	0.00139502
rs1406036	4	24	244	517	178	1153	2052	A	G	1.25378	0.00139545
rs13111184	4	334	371	79	1291	1611	481	A	G	0.826764	0.00139645
rs12633710	3	282	359	144	1335	1577	451	A	G	1.1998	0.00139953
rs222925	21	298	375	112	1502	1453	413	T	G	1.20044	0.0014017
rs2050062	6	3	105	677	10	321	3052	T	C	0.698224	0.00140178
rs1881881	2	282	394	109	1074	1683	625	T	C	0.831247	0.00140193
rs4595128	8	57	304	424	163	1220	1999	A	G	0.813695	0.00140746
rs867748	10	525	219	40	2017	1188	178	A	G	0.800068	0.00140817
rs11250349	10	40	219	526	177	1188	2018	T	C	1.24995	0.00140929
rs1905786	8	53	294	438	300	1399	1684	T	C	1.22466	0.00141327
rs4716367	6	3	105	677	10	321	3051	A	G	0.698438	0.0014153
rs592818	10	90	367	328	319	1439	1625	A	G	0.827502	0.00141647
rs1432601	3	129	402	254	476	1600	1307	T	C	0.83264	0.00141818
rs12094001	1	105	344	336	342	1418	1623	T	C	0.830478	0.00142013
rs836235	2	24	209	552	75	744	2561	T	C	0.786126	0.00142166
rs17651205	4	478	269	38	1854	1310	219	T	C	0.807055	0.00142568
rs722341	11	4	70	711	2	219	3160	A	G	0.653138	0.0014297
rs16941207	16	18	248	519	91	821	2469	A	G	0.791803	0.00143314
rs11757973	6	0	33	752	1	72	3310	A	G	0.516799	0.00143536
rs7994485	13	399	312	74	1475	1550	356	A	G	0.821717	0.00144549
rs8046148	16	119	375	291	393	1567	1420	A	G	0.830721	0.00144827
rs7148865	14	81	335	369	268	1331	1783	T	G	0.825535	0.00145105
rs1551066	3	277	380	128	1374	1567	441	T	C	1.20051	0.0014518
rs706622	2	489	269	27	2315	973	95	A	C	1.25329	0.00145475
rs1775147	1	259	376	150	1275	1599	509	T	G	1.19719	0.001456
rs12580112	12	259	371	155	1261	1606	516	T	C	1.19673	0.00146123
rs846841	13	399	312	74	1476	1551	356	T	C	0.821887	0.00146244
rs7875712	9	268	399	118	1392	1537	454	A	G	1.19982	0.0014635
rs9463827	6	44	278	463	131	1072	2180	T	G	0.80809	0.00146489
rs680929	9	756	28	1	3152	226	5	A	C	0.542314	0.00146594
rs2505331	10	90	367	328	319	1431	1619	T	C	0.828049	0.00146787
rs7007413	8	9	135	641	53	750	2579	T	C	1.34156	0.00146925
rs6035906	20	542	211	32	2469	857	57	T	C	1.27021	0.00147018
rs1191566	14	6	171	608	78	843	2462	T	C	1.3132	0.00147049
rs9687957	5	462	286	37	1810	1329	243	T	C	0.810273	0.00147352
rs10281072	7	688	92	5	3083	285	11	T	C	1.44313	0.00147882
rs9421093	10	1	35	749	8	259	3116	T	C	1.73952	0.00148232
rs7801967	7	422	303	60	1632	1396	354	T	C	0.822107	0.00148552
rs10251163	7	578	188	17	2658	682	41	A	C	1.29752	0.00148673
rs11652082	17	160	400	225	588	1629	1166	T	C	0.836233	0.00148957
rs4820699	22	18	214	553	62	747	2574	T	C	0.781813	0.00149193
rs2113307	16	329	366	90	1241	1640	501	T	C	0.82878	0.00149539
rs4951256	1	260	377	148	1279	1593	503	T	C	1.1969	0.00149906
rs9388454	6	160	408	217	601	1638	1144	A	C	0.836093	0.00150159
rs11702396	21	4	96	685	8	300	3074	A	G	0.692437	0.00150237
rs7680366	4	291	386	108	1474	1509	399	A	G	1.20192	0.00150518
rs322021	5	263	373	149	934	1688	744	A	C	0.83575	0.00150804
rs484913	18	230	379	176	818	1676	888	A	G	0.837785	0.0015117
rs613891	18	41	272	472	128	1028	2224	T	G	0.807385	0.00151409
rs766071	22	553	214	18	2573	747	62	A	G	1.27866	0.00151428
rs866270	2	24	209	552	75	746	2562	A	G	0.787207	0.00151494
rs17017931	1	539	223	23	2128	1110	145	A	G	0.792527	0.00151717
rs7045644	9	279	387	119	1030	1719	634	A	G	0.832166	0.00151929
rs942141	9	119	395	271	450	1533	1394	T	G	0.833981	0.00151991
rs1340022	8	54	311	420	324	1433	1625	T	C	1.22017	0.00152049
rs17364239	8	77	370	338	286	1411	1683	T	C	0.825813	0.00152113
rs3774332	3	759	26	0	3175	203	5	A	G	0.521364	0.0015252
rs2652031	12	656	123	6	2958	411	10	A	C	1.38759	0.0015294
rs1050572	3	33	292	459	125	1056	2202	A	G	0.806027	0.00152975
rs16885511	5	526	222	37	2041	1156	186	T	C	0.801833	0.00153237
rs1551901	18	4	81	700	6	250	3127	T	C	0.674443	0.0015332
rs4074255	9	63	315	407	195	1251	1937	T	C	0.819094	0.00154176
rs4890876	18	96	390	299	576	1648	1158	T	C	1.20247	0.00154257
rs16954333	18	31	248	505	100	910	2373	A	G	0.799347	0.00154571
rs12325821	17	17	167	601	37	606	2740	T	G	0.764826	0.00154747
rs1933988	6	657	117	11	2640	695	47	A	C	0.738504	0.00154821
rs7208960	17	3	98	684	34	548	2787	A	G	1.41112	0.00154845
rs10015200	4	34	269	481	118	980	2277	A	G	0.804445	0.00154858
rs726122	16	455	289	41	1779	1343	261	T	G	0.813356	0.00155041
rs988647	8	153	392	240	818	1672	892	A	G	1.19437	0.00155265
rs10945608	6	113	369	303	620	1622	1141	A	G	1.19811	0.00155769
rs11612284	12	40	238	507	96	949	2338	A	G	0.800953	0.00155885
rs3095021	7	3	66	716	2	199	3182	T	C	0.644244	0.00155977
rs3128409	7	3	66	716	2	199	3182	T	G	0.644244	0.00155977
rs1381532	9	220	382	183	750	1746	887	A	G	0.835696	0.00156037
rs1019433	18	103	364	318	334	1509	1540	A	G	0.829395	0.00156049
rs9358225	6	66	313	406	381	1439	1563	A	G	1.21233	0.00156083
rs9635366	15	262	390	133	1327	1573	480	A	G	1.19741	0.00156315
rs11224580	11	470	278	36	2224	1044	115	T	C	1.24217	0.00156357
rs563916	17	312	354	119	1141	1628	608	A	G	0.834662	0.00156408
rs7577964	2	18	195	572	114	996	2273	A	G	1.27809	0.00156467
rs9566084	13	403	321	61	1952	1208	218	A	G	1.21708	0.0015662
rs171084	17	530	235	20	2481	832	70	A	G	1.26815	0.00156667
rs12142181	1	7	92	686	8	307	3067	T	C	0.697536	0.00156862
rs918558	5	26	227	532	72	842	2466	T	G	0.790645	0.00156928
rs10053137	5	37	286	462	243	1328	1812	A	C	1.23261	0.00156958
rs7833694	8	640	135	9	2580	750	53	T	C	0.746709	0.00156977
rs6793828	3	288	366	131	1397	1555	431	T	C	1.19849	0.00157189
rs4286316	2	21	205	559	48	766	2569	A	C	0.779758	0.00157444
rs10955837	8	371	321	92	1740	1377	264	T	C	1.2095	0.00157566
rs11931238	4	698	86	1	2874	472	34	A	G	0.692532	0.0015757
rs2226150	6	97	363	324	560	1579	1244	A	G	1.20023	0.00157581
rs7603997	2	11	168	606	85	862	2436	T	C	1.3036	0.00157671
rs1573768	22	553	214	18	2573	748	62	T	C	1.2775	0.00157707
rs1573764	22	553	214	18	2573	748	62	A	G	1.2775	0.00157707
rs7810199	7	250	397	138	1273	1611	499	T	C	1.1977	0.00157716
rs2289017	2	293	374	118	1426	1569	388	T	C	1.2024	0.00157971
rs6467717	7	180	395	210	911	1727	744	T	C	1.19606	0.00158175
rs3792495	3	235	376	174	1163	1619	601	T	C	1.19261	0.00158294
rs10810243	9	24	204	556	120	1081	2182	A	G	1.2693	0.00158441
rs1743507	14	638	140	7	2574	756	51	T	G	0.746556	0.00158516
rs7822337	8	424	303	58	2023	1171	189	A	G	1.22142	0.00158807
rs201397	12	16	188	581	49	656	2678	A	G	0.773282	0.00158853
rs2214644	7	124	398	263	718	1645	1018	T	C	1.19571	0.00159037
rs933558	16	0	92	693	26	505	2852	A	G	1.44059	0.00159665
rs11654066	17	767	17	0	3225	157	1	T	C	0.452496	0.00159675
rs455357	3	220	388	176	806	1658	918	A	G	0.838825	0.00159726
rs785425	15	5	131	649	50	697	2635	A	G	1.35213	0.00159879
rs4858792	3	45	280	460	129	1095	2159	T	C	0.809392	0.00159918
rs12677714	8	152	393	240	816	1668	895	A	C	1.19374	0.00160168
rs12615065	2	406	312	67	1921	1225	211	T	G	1.21677	0.00160594
rs17271627	8	9	106	670	13	362	3001	T	C	0.717284	0.00160652
rs1342624	6	97	363	325	558	1579	1246	T	C	1.19971	0.00161484
rs6745489	2	271	373	141	988	1668	727	A	G	0.837126	0.00161908
rs7209162	17	9	133	642	16	460	2907	T	C	0.735761	0.00162098
rs17023763	4	725	59	1	3222	157	4	A	G	1.60353	0.00162259
rs793911	4	109	411	265	653	1695	1033	A	G	1.20005	0.00162326
rs12114305	8	66	317	402	371	1472	1538	A	G	1.21277	0.00162631
rs4850101	2	483	270	32	2296	968	119	A	G	1.24225	0.001629
rs6549225	3	239	393	153	1225	1599	559	T	C	1.19366	0.00163472
rs12023396	1	338	361	86	1302	1575	506	A	G	0.831357	0.0016423
rs6955164	7	200	391	194	1037	1626	711	A	G	1.19076	0.00164406
rs4722754	7	184	395	206	934	1713	733	T	C	1.19467	0.0016449
rs17622650	1	1	34	750	0	84	3299	T	G	0.536078	0.00164828
rs441492	5	53	247	485	229	1322	1826	A	G	1.23133	0.00165011
rs1541627	12	114	340	331	359	1446	1578	A	G	0.833592	0.00165065
rs2219238	4	148	391	246	803	1652	925	T	C	1.19259	0.0016531
rs10269098	7	511	240	34	1964	1264	154	T	C	0.8002	0.00165442
rs4305876	8	142	414	229	812	1681	890	A	G	1.19468	0.00165461
rs1198819	2	430	289	65	1593	1502	288	T	G	0.818649	0.00165648
rs7730898	5	709	74	2	2916	445	21	A	G	0.676959	0.00165716
rs4359705	2	431	302	52	1650	1448	285	T	C	0.817589	0.001659
rs9428894	1	154	379	252	531	1604	1247	A	G	0.837557	0.00166092
rs16916946	11	19	192	574	51	692	2640	T	C	0.777607	0.00166439
rs4551896	13	282	372	131	1373	1575	435	A	C	1.19792	0.00166594
rs374640	2	548	213	24	2524	791	62	T	C	1.27091	0.00167102
rs269352	1	112	351	322	386	1419	1577	A	G	0.835329	0.00167682
rs6664332	1	232	391	162	846	1693	842	A	G	0.837945	0.001677
rs1499582	1	0	46	739	10	301	3071	A	C	1.64387	0.00168051
rs6780338	3	78	322	385	408	1527	1448	T	C	1.20836	0.00168383
rs16995555	20	11	164	610	38	547	2798	A	G	0.760229	0.00168513
rs9837205	3	61	305	419	342	1432	1608	A	G	1.21496	0.00168679
rs2636804	10	106	351	328	344	1458	1581	T	C	0.83231	0.00168911
rs1518852	2	6	113	666	44	632	2707	A	G	1.36964	0.00169238
rs6729501	2	237	397	151	1211	1624	548	T	C	1.19447	0.00169408
rs4939804	18	37	273	475	116	1029	2238	A	G	0.806543	0.00169443
rs11096999	4	362	342	79	1755	1365	263	T	C	1.20977	0.00169445
rs4269476	7	114	359	312	603	1619	1161	T	C	1.1967	0.00169482
rs1059502	3	45	289	450	160	1069	2154	A	G	0.814527	0.00169656
rs4648499	1	1	88	696	4	260	3117	A	C	0.673732	0.00169759
rs3780543	9	130	368	287	450	1506	1413	A	G	0.836993	0.00169848
rs17219005	9	10	154	621	29	520	2833	T	G	0.752735	0.00170134
rs17068721	3	719	66	0	2971	396	14	T	G	0.655255	0.00170237
rs2376366	17	4	138	643	20	433	2930	T	G	0.733671	0.00170588
rs10504436	8	26	217	542	59	832	2492	A	G	0.7882	0.00170759
rs4772158	13	149	384	252	773	1690	920	T	C	1.1936	0.00171207
rs764888	17	95	379	311	574	1595	1212	T	C	1.19863	0.00171325
rs16950626	17	6	118	661	47	650	2686	T	G	1.36187	0.00171494
rs12716579	8	59	293	432	180	1160	2043	A	C	0.818927	0.00171499
rs12511660	4	2	88	694	23	510	2849	A	G	1.43775	0.00171945
rs3099412	8	600	170	15	2389	903	86	T	C	0.772433	0.00172069
rs1460948	1	40	258	487	105	1015	2263	A	G	0.805176	0.00172189
rs2000228	1	487	258	40	2263	1015	105	T	C	1.24197	0.00172189
rs12449008	16	41	290	454	263	1341	1779	A	G	1.22661	0.00172437
rs4584599	11	65	346	374	243	1295	1834	T	G	0.824898	0.00172486
rs6550877	3	219	383	183	1095	1644	643	A	G	1.19117	0.00172522
rs1435077	5	688	91	2	2829	524	24	T	C	0.699071	0.0017259
rs12635786	3	104	368	313	361	1480	1542	A	C	0.832769	0.00172781
rs6902991	6	97	364	324	560	1573	1244	T	C	1.19814	0.0017279
rs1216411	4	235	388	162	1187	1617	578	A	G	1.19221	0.00173042
rs9416795	10	147	373	265	486	1613	1284	A	G	0.836652	0.00173155
rs1172199	1	148	373	264	500	1591	1291	T	C	0.837609	0.00173175
rs187117	9	241	383	161	1206	1608	567	T	C	1.19201	0.00173359
rs10263833	7	748	36	1	3111	267	5	T	C	0.580839	0.00173458
rs392603	18	105	353	327	549	1618	1214	A	G	1.19903	0.00173697
rs11226839	11	13	192	580	111	940	2332	A	G	1.28121	0.00173712
rs7778237	7	506	237	42	2321	962	96	A	G	1.24494	0.00174051
rs2893262	13	4	107	674	14	329	3040	A	G	0.709887	0.00174137
rs9528348	13	335	361	89	1281	1593	509	A	C	0.832204	0.00174441
rs16890297	5	438	301	46	2103	1111	167	A	G	1.22522	0.00174747
rs1867942	2	25	210	550	148	1062	2173	T	C	1.25874	0.00174835
rs2731693	5	518	231	36	2008	1196	179	T	C	0.803789	0.0017534
rs9297473	8	7	105	673	11	350	3021	A	G	0.713274	0.00175464
rs9524302	13	92	341	352	302	1384	1697	T	C	0.830724	0.00175523
rs6671606	1	44	264	477	249	1281	1853	A	G	1.22828	0.00175694
rs9820421	3	754	29	1	3147	231	4	A	G	0.551599	0.00175985
rs2483847	10	55	300	429	168	1183	2032	A	G	0.817401	0.0017601
rs9301921	13	349	346	90	1691	1391	301	A	G	1.20418	0.00176433
rs1386037	12	4	97	684	33	555	2795	T	C	1.40349	0.00176543
rs4128589	8	6	114	665	34	653	2694	T	C	1.37144	0.00176552
rs631428	13	740	45	0	3076	300	7	T	C	0.60494	0.00176705
rs1077446	19	19	215	551	128	1066	2189	T	C	1.26522	0.00176859
rs7144888	14	365	347	73	1412	1533	437	T	C	0.829293	0.00177016
rs9831692	3	24	244	516	188	1131	2064	T	C	1.24586	0.00177033
rs17465694	8	640	135	10	2892	471	18	A	G	1.34953	0.00177559
rs11871424	17	127	360	298	452	1451	1480	T	C	0.838924	0.00177587
rs292112	20	531	231	23	2098	1138	147	T	C	0.796453	0.00177657
rs6470757	8	73	318	394	234	1268	1881	A	G	0.825805	0.00178785
rs1846877	4	103	398	284	399	1522	1459	A	G	0.833688	0.00178978
rs7721120	5	250	382	153	901	1704	778	A	G	0.838181	0.00179038
rs9566230	13	580	191	13	2678	658	44	T	C	1.2942	0.00179174
rs2286491	7	582	192	11	2695	639	47	T	C	1.29495	0.00179327
rs3784448	15	263	388	134	1326	1574	482	T	C	1.19447	0.00179568
rs11594179	10	1	47	737	4	117	3262	T	C	0.596372	0.00179701
rs6887953	5	37	286	462	242	1326	1814	T	C	1.22938	0.0018001
rs1991313	7	451	295	39	1758	1382	242	T	C	0.813823	0.00180062
rs495118	11	268	367	149	1326	1529	520	A	G	1.1902	0.0018038
rs4812900	20	438	295	52	1697	1380	304	T	C	0.820663	0.00180484
rs688053	11	15	193	577	113	957	2309	A	G	1.27737	0.00180531
rs2675580	3	327	370	88	1631	1414	329	A	G	1.20231	0.00180929
rs2396569	2	168	352	265	536	1599	1248	A	G	0.840017	0.00181054
rs10761650	10	208	375	202	732	1646	1005	A	G	0.841397	0.00181461
rs1609840	1	223	383	178	1100	1656	614	A	G	1.19171	0.00181769
rs11945668	4	602	169	14	2405	895	83	A	G	0.77201	0.00181779
rs8107619	19	38	280	467	250	1294	1838	A	C	1.22795	0.00182078
rs11049171	12	14	177	594	94	911	2377	A	G	1.28875	0.00182362
rs1751284	10	80	351	354	273	1388	1722	A	C	0.828261	0.00182375
rs2292033	19	755	29	1	3314	69	0	A	G	1.94514	0.00182389
rs9524299	13	349	345	91	1687	1394	302	T	G	1.2033	0.00182706
rs1769309	1	29	244	512	95	890	2398	A	G	0.800319	0.00183059
rs17051878	9	175	383	227	624	1615	1144	A	C	0.840794	0.00183078
rs3812501	9	25	227	533	140	1150	2092	A	G	1.25568	0.00183143
rs6549582	3	82	366	337	300	1413	1670	T	C	0.829823	0.00183273
rs4876876	8	52	302	431	301	1416	1666	T	C	1.21865	0.00183361
rs17765901	8	9	137	639	18	472	2893	T	G	0.741275	0.00183363
rs17285604	2	443	295	47	1734	1354	295	T	C	0.819754	0.00183533
rs1254900	2	205	395	184	744	1686	948	A	G	0.839409	0.00183578
rs10496586	2	223	400	162	805	1745	833	T	C	0.837195	0.00183847
rs4925779	1	323	357	105	1214	1602	566	T	G	0.835666	0.00183944
rs12194847	6	674	108	3	3039	333	11	A	G	1.41267	0.00184245
rs2356837	16	260	378	147	1263	1631	489	T	C	1.19468	0.0018427
rs1375935	3	205	379	201	1027	1644	712	A	G	1.1885	0.00184326
rs2331406	3	45	289	451	160	1069	2154	A	G	0.815877	0.00184554
rs11719703	3	288	367	130	1398	1553	432	A	G	1.19524	0.001848
rs7917983	10	46	270	469	249	1323	1811	T	C	1.22638	0.00184977
rs9848900	3	57	334	394	356	1484	1530	A	G	1.21254	0.00185147
rs10048194	17	211	403	171	1098	1638	634	T	C	1.19104	0.00185161
rs398889	16	455	287	43	2145	1107	131	T	C	1.23187	0.00185663
rs1485302	8	260	362	163	909	1682	788	A	G	0.840083	0.0018571
rs7867364	9	0	47	738	1	118	3259	T	C	0.582696	0.00185882
rs1785721	18	52	297	436	173	1133	2076	A	C	0.818625	0.00186292
rs2150611	9	25	227	533	140	1150	2093	A	G	1.25518	0.00186463
rs288768	13	441	291	53	2085	1131	166	T	C	1.2226	0.00186702
rs9477872	6	75	310	400	218	1286	1879	T	C	0.825114	0.00186706
rs9350270	6	195	373	217	940	1703	740	A	G	1.1904	0.00186981
rs11648986	16	30	220	535	140	1164	2079	A	G	1.25363	0.00187078
rs1904109	15	40	232	513	95	930	2358	A	C	0.803325	0.00187314
rs2189037	7	39	321	425	298	1387	1694	T	C	1.22009	0.00187318
rs1567541	4	11	177	597	39	598	2746	A	C	0.76673	0.00187463
rs1490568	4	367	345	73	1406	1552	420	T	C	0.82903	0.00187518
rs8051216	16	259	378	146	1264	1630	489	T	C	1.19455	0.00187682
rs11995692	8	640	135	10	2575	753	54	T	C	0.7517	0.0018773
rs17321319	5	3	64	718	3	191	3186	A	C	0.646944	0.00187926
rs2268952	14	33	257	495	96	975	2312	T	C	0.803221	0.00188102
rs6043179	20	13	173	599	41	593	2748	A	G	0.767948	0.00188232
rs12997420	2	580	183	22	2651	679	52	A	G	1.28181	0.00188257
rs11654126	17	667	112	6	3012	352	19	T	C	1.38412	0.00188263
rs4625524	12	281	372	132	1065	1585	723	A	G	0.840983	0.001887
rs1020410	2	250	410	125	1303	1600	480	T	C	1.19555	0.00188955
rs1357112	15	750	35	0	3128	251	4	A	G	0.570355	0.00189344
rs10957393	8	629	146	10	2541	760	78	A	G	0.761108	0.0018935
rs7575639	2	66	321	398	218	1257	1907	T	C	0.824614	0.00189381
rs2973319	5	228	399	158	1170	1634	578	A	G	1.1916	0.00189642
rs7863144	9	695	84	6	3099	277	6	A	G	1.44999	0.00189679
rs1250226	2	597	169	19	2371	915	97	T	C	0.778495	0.00190474
rs6086686	20	38	248	499	181	1282	1920	A	G	1.23915	0.00190522
rs522207	3	410	312	63	1939	1254	190	A	G	1.21695	0.00190682
rs580884	7	443	279	63	1648	1458	276	T	G	0.82003	0.00191001
rs17059609	13	650	127	8	2943	415	23	A	G	1.35581	0.00191525
rs11648993	16	40	293	452	266	1337	1780	A	G	1.22376	0.00191561
rs9548886	13	459	271	55	2134	1098	150	A	G	1.22469	0.00192308
rs16946687	15	84	330	371	243	1392	1740	A	G	0.827249	0.0019242
rs2287197	16	147	377	261	487	1632	1264	T	C	0.837599	0.0019247
rs17497040	4	32	227	526	73	893	2417	T	C	0.79679	0.00192514
rs10500895	11	189	391	205	675	1671	1037	A	G	0.840419	0.00192859
rs3102479	8	472	261	52	2176	1079	128	T	C	1.22997	0.00193057
rs6673963	1	189	410	186	704	1697	982	T	C	0.839215	0.00193345
rs1053079	8	566	190	29	2564	770	49	A	G	1.27286	0.00193662
rs7994224	13	0	44	741	0	111	3272	T	C	0.571314	0.00193667
rs492063	7	284	393	108	1443	1535	405	T	C	1.19737	0.00193691
rs6548309	3	739	46	0	3261	110	3	A	G	1.70874	0.00194018
rs34418	5	9	163	613	20	569	2789	T	C	0.754646	0.00194126
rs1384739	15	539	215	31	2476	831	75	T	C	1.25701	0.00194363
rs32922	5	151	378	256	766	1692	925	A	G	1.19099	0.00194372
rs4951247	1	262	364	159	948	1631	803	A	G	0.842271	0.00194469
rs10999020	10	5	113	667	33	639	2711	A	G	1.37216	0.00194695
rs9371892	6	240	386	159	1198	1626	559	T	C	1.19077	0.00194756
rs3748415	18	7	133	645	42	736	2605	A	G	1.34142	0.0019478
rs4777256	15	51	306	428	177	1155	2049	T	C	0.819647	0.00195015
rs7224631	17	240	376	169	847	1701	835	A	G	0.840315	0.00195017
rs2815652	10	117	354	314	381	1491	1510	T	C	0.836167	0.00195268
rs1028481	6	220	407	158	1151	1638	594	T	G	1.19105	0.00195312
rs4418850	12	497	256	32	1954	1225	201	T	C	0.80867	0.00195421
rs425818	15	561	197	27	2197	1060	126	T	G	0.792645	0.00195509
rs4975021	4	254	355	176	867	1688	827	A	G	0.841381	0.00195592
rs2549156	16	535	229	21	2491	824	68	T	G	1.2632	0.00195608
rs10878964	12	344	341	100	1282	1583	518	T	G	0.835198	0.00195789
rs1529653	3	92	334	359	271	1423	1689	A	C	0.829803	0.00196099
rs11088428	21	685	96	4	3072	303	8	T	C	1.43086	0.00196419
rs10061728	5	0	33	752	0	76	3307	T	C	0.523701	0.0019648
rs17003202	21	658	124	3	2982	385	15	T	C	1.38135	0.00196499
rs4132556	5	339	364	82	1301	1606	475	T	C	0.831932	0.00196579
rs2895786	1	103	380	302	591	1631	1160	T	C	1.19559	0.0019694
rs982678	3	96	350	339	313	1437	1632	A	C	0.83249	0.00197406
rs719066	12	136	395	254	754	1659	969	T	C	1.1906	0.00197458
rs10040369	5	0	33	752	0	76	3306	T	C	0.523859	0.00197475
rs12340476	9	52	330	403	205	1207	1971	A	C	0.822818	0.00197677
rs4539783	2	463	280	41	1826	1289	267	A	G	0.817623	0.00197824
rs4666143	2	25	205	555	60	775	2546	T	C	0.788674	0.00197972
rs2634539	3	327	370	88	1633	1420	330	T	C	1.20041	0.00198147
rs9464779	6	180	389	216	626	1686	1071	T	C	0.839765	0.00198209
rs7083114	10	155	393	237	828	1668	887	T	C	1.1892	0.00198501
rs2179798	20	39	254	492	188	1303	1892	A	G	1.23618	0.00198513
rs12654388	5	686	92	7	2790	562	31	A	G	0.716345	0.0019865
rs910137	20	4	166	615	24	535	2824	T	C	0.751993	0.0019865
rs9850540	3	205	379	201	1027	1642	714	T	C	1.18691	0.00198954
rs10181201	2	672	108	5	3024	346	12	A	G	1.39899	0.00198984
rs892940	3	210	388	187	1052	1669	661	A	G	1.18928	0.00199107
rs7641299	3	26	231	528	88	829	2466	A	G	0.798111	0.0019923
rs3057	8	418	312	55	1616	1447	320	T	C	0.823502	0.00199433
rs985184	16	11	136	638	59	757	2566	A	G	1.32366	0.00199552
rs4810329	20	167	391	227	850	1707	817	T	C	1.19063	0.00199903
rs10121901	9	325	344	116	1154	1691	538	A	G	0.834885	0.0020037
rs7861505	9	3	108	674	11	334	3038	T	C	0.709916	0.00200849
rs11184300	1	383	321	81	1823	1302	257	A	G	1.20515	0.00200868
rs2172878	4	78	373	334	477	1606	1300	T	C	1.20187	0.00200958
rs1154130	14	56	296	433	161	1190	2031	A	G	0.818776	0.00201018
rs2919025	11	2	92	691	9	272	3102	A	G	0.690351	0.00201192
rs9315726	13	55	270	460	149	1097	2136	T	C	0.817116	0.00201516
rs10515171	17	169	376	240	834	1702	847	T	G	1.18943	0.00201543
rs17078141	3	274	364	147	992	1649	740	A	G	0.841227	0.00201636
rs11870622	17	222	373	190	749	1732	902	A	G	0.840134	0.0020186
rs153191	5	258	376	151	908	1739	736	T	C	0.838485	0.00201866
rs3799709	6	153	404	228	578	1612	1190	A	G	0.840424	0.00202014
rs1885979	9	93	390	302	372	1446	1541	T	C	0.835041	0.00202048
rs11884717	2	5	136	644	12	453	2918	T	C	0.734169	0.00202176
rs12562167	1	16	163	606	41	576	2757	A	G	0.768973	0.00202302
rs9463826	6	475	272	38	2226	1043	113	A	G	1.2359	0.00202347
rs7067955	10	1	29	755	1	67	3315	T	C	0.521533	0.00202413
rs4855467	3	230	399	155	1167	1658	557	T	C	1.19204	0.00202495
rs7817803	8	55	309	420	318	1440	1625	A	C	1.21422	0.00202758
rs971169	4	25	244	515	178	1155	2050	T	C	1.24351	0.00202821
rs6797397	3	349	353	82	1719	1365	298	A	G	1.20209	0.00202973
rs10509254	10	12	181	592	39	623	2721	A	G	0.770287	0.00203
rs10996869	10	592	181	12	2721	623	39	T	C	1.29822	0.00203
rs12457258	18	410	303	72	1921	1254	208	T	C	1.21151	0.00203314
rs2250333	17	49	288	447	268	1391	1724	A	G	1.22082	0.00203413
rs4293781	4	389	329	67	1857	1310	214	T	C	1.21216	0.00203515
rs13424546	2	43	306	436	159	1129	2095	A	G	0.817121	0.0020355
rs3745746	19	592	185	8	2382	925	74	A	G	0.772879	0.00203924
rs7702937	5	709	74	2	3162	216	5	A	G	1.50691	0.00203926
rs8079702	17	255	395	135	1271	1636	473	A	G	1.19463	0.0020408
rs935052	8	17	170	598	89	914	2380	T	C	1.28612	0.002042
rs2065315	21	148	377	260	749	1694	940	A	G	1.19042	0.00204223
rs1658322	10	49	268	468	137	1059	2171	A	G	0.81481	0.002051
rs6016566	20	102	366	316	549	1645	1187	T	C	1.1969	0.00205106
rs7087456	10	220	371	193	765	1675	943	T	C	0.842351	0.00205578
rs2630279	4	556	209	20	2563	766	54	T	C	1.27217	0.00206148
rs10283145	8	9	136	640	17	472	2894	T	C	0.742854	0.00206192
rs6782394	3	579	189	17	2664	668	51	A	G	1.28273	0.00207009
rs3923616	12	78	321	386	398	1536	1449	T	C	1.20474	0.00207231
rs1485303	8	260	361	164	909	1685	789	A	G	0.841676	0.00207562
rs4369857	2	478	276	31	1902	1240	233	A	C	0.81368	0.0020765
rs17673553	16	677	100	8	2746	602	35	A	G	0.72665	0.00208158
rs9451963	6	31	248	506	94	927	2360	A	G	0.803305	0.00208278
rs4770439	13	629	153	3	2875	481	22	T	C	1.34205	0.00208476
rs2494688	6	699	82	4	3122	252	8	A	G	1.45956	0.00208486
rs2699032	4	613	160	12	2793	560	30	A	G	1.31306	0.00208998
rs6079753	20	603	169	13	2763	579	41	A	G	1.30076	0.00209
rs1153799	10	256	386	143	940	1699	743	A	G	0.839817	0.00209102
rs1078524	10	61	318	406	191	1258	1924	T	G	0.822967	0.00209232
rs883248	10	507	232	46	1936	1248	199	T	C	0.811316	0.00209874
rs7308481	12	342	345	98	1279	1592	512	A	G	0.835719	0.00210242
rs7043995	9	6	86	693	15	549	2813	T	C	1.41821	0.00210269
rs3784507	15	647	132	6	2626	708	49	A	G	0.7469	0.00210411
rs470276	18	106	360	319	575	1603	1205	T	C	1.19344	0.00210741
rs6566216	18	88	324	373	268	1352	1761	T	C	0.831316	0.00210929
rs2669090	3	13	170	602	37	592	2754	A	G	0.768139	0.00211191
rs1922233	4	642	135	8	2910	452	21	A	G	1.34574	0.00211262
rs1436136	4	4	148	633	62	740	2581	A	G	1.32452	0.0021133
rs1280914	13	31	277	477	106	1023	2254	A	G	0.80734	0.0021151
rs595802	18	515	239	31	2396	895	92	A	G	1.24613	0.00211659
rs6549877	3	77	367	341	300	1378	1705	A	G	0.832038	0.00211753
rs2483853	10	111	359	315	359	1511	1513	A	G	0.835532	0.00211763
rs7178240	15	100	361	324	332	1482	1569	T	C	0.833994	0.00211867
rs12879663	14	430	293	62	1630	1442	311	T	C	0.82441	0.00211911
rs751687	8	447	291	47	1750	1342	290	A	G	0.821634	0.0021192
rs1268092	6	59	323	403	222	1201	1960	T	C	0.826318	0.00212015
rs1268093	6	59	323	403	222	1201	1960	A	G	0.826318	0.00212015
rs1426182	8	27	225	533	156	1127	2100	A	C	1.24796	0.00212121
rs6504627	17	628	145	12	2835	530	17	A	G	1.33042	0.00212466
rs3942352	17	643	138	4	2927	436	20	T	C	1.35412	0.00213133
rs11623033	14	1	32	752	0	79	3302	T	C	0.53516	0.00213325
rs4737639	8	744	41	0	3100	275	8	A	G	0.5986	0.00213838
rs7461453	8	744	41	0	3100	275	8	A	G	0.5986	0.00213838
rs9405858	6	305	363	117	1478	1515	390	T	C	1.19434	0.00213919
rs2328282	6	50	271	464	140	1081	2162	A	G	0.816101	0.00213935
rs10943465	6	216	389	180	1094	1641	648	T	C	1.18701	0.00214039
rs222935	21	65	334	386	239	1263	1881	A	C	0.828108	0.00214067
rs1435859	2	260	355	170	1223	1614	546	T	C	1.1874	0.00214088
rs7702706	5	242	382	161	853	1738	792	T	C	0.839919	0.00214333
rs16825115	2	100	318	367	278	1409	1696	T	C	0.832511	0.00214364
rs2023508	20	290	381	114	1448	1524	411	A	G	1.19392	0.00214401
rs7666589	4	88	374	323	511	1629	1243	T	C	1.19837	0.00214403
rs894039	14	235	365	185	1135	1621	627	T	C	1.18551	0.00214619
rs4537656	10	82	366	337	314	1387	1682	T	C	0.833378	0.00214711
rs1350166	12	99	347	339	519	1595	1269	T	G	1.19577	0.0021487
rs761846	20	1	75	709	12	451	2920	A	G	1.47489	0.00214932
rs11240524	1	704	74	7	3123	258	2	T	C	1.4687	0.0021496
rs10185849	2	275	381	127	1380	1544	458	A	G	1.19139	0.00215044
rs12295314	11	638	139	8	2893	470	20	A	G	1.34214	0.00215096
rs11595812	10	677	102	6	3038	334	11	A	C	1.40172	0.00215239
rs7613590	3	739	46	0	3269	111	3	A	G	1.69893	0.00215246
rs7619158	3	739	46	0	3269	111	3	T	C	1.69893	0.00215246
rs1906342	17	482	256	47	1862	1277	244	A	G	0.817268	0.00215671
rs4706269	6	4	134	647	15	432	2936	T	C	0.734218	0.00215995
rs12720067	7	3	54	728	15	362	3006	T	C	1.53298	0.00216029
rs9459128	6	594	179	12	2734	605	44	A	G	1.29482	0.00216093
rs6931642	6	0	33	752	1	74	3308	A	G	0.530669	0.00216403
rs10773796	12	23	225	537	141	1118	2124	T	C	1.2523	0.00216534
rs9790964	5	142	401	242	539	1588	1256	A	G	0.841025	0.00216734
rs4868069	5	684	94	7	2782	570	31	A	G	0.720011	0.00216803
rs880330	7	141	347	297	672	1658	1053	T	C	1.18896	0.00216857
rs4233731	2	555	205	25	2545	777	60	A	G	1.26531	0.00217067
rs7745094	6	553	213	19	2568	749	66	T	C	1.26629	0.00217517
rs4869419	5	558	202	25	2571	741	71	A	G	1.2624	0.00217897
rs2288073	2	658	119	8	2659	687	37	A	G	0.740506	0.00218072
rs11100227	4	27	232	526	88	843	2452	T	C	0.800159	0.00218092
rs1465216	7	262	413	109	1380	1560	442	T	C	1.19422	0.00218115
rs10271302	7	41	317	427	294	1392	1695	T	C	1.2167	0.00218158
rs6882366	5	254	396	135	1310	1561	512	T	C	1.18907	0.00218301
rs4880008	9	246	394	145	925	1677	780	T	C	0.841375	0.00218794
rs11936939	4	119	394	272	438	1569	1376	T	C	0.837951	0.00218924
rs6043225	20	604	168	13	2765	578	40	A	C	1.30021	0.00219017
rs10512366	9	0	22	763	4	178	3201	A	G	1.97565	0.00219138
rs12035852	1	302	380	103	1162	1630	590	A	G	0.837972	0.00219355
rs9883329	3	323	368	94	1597	1446	339	T	C	1.19759	0.00219401
rs4750705	10	37	248	500	189	1255	1939	A	G	1.2344	0.00220529
rs2600814	14	7	95	683	37	564	2782	T	C	1.38322	0.00220863
rs12370932	12	5	102	677	39	575	2769	T	C	1.37876	0.00221118
rs877639	16	260	378	146	1263	1631	489	A	G	1.19115	0.00221257
rs4679332	3	331	360	94	1268	1582	531	T	C	0.836989	0.00221442
rs4653197	1	3	55	727	3	161	3218	T	C	0.634023	0.00221604
rs1699230	20	348	354	83	1346	1552	485	A	G	0.835199	0.00221958
rs9302725	16	731	51	3	3017	358	8	T	G	0.643429	0.00222042
rs7625652	3	276	357	152	1330	1545	508	A	G	1.18643	0.00222334
rs11108802	12	13	124	648	24	441	2918	A	G	0.746988	0.0022313
rs2155314	11	698	81	6	2851	506	26	T	C	0.705122	0.00223161
rs2360704	9	260	355	169	1206	1648	528	T	C	1.18847	0.00223776
rs4965833	15	244	370	171	1164	1631	566	A	G	1.18747	0.00223835
rs8057931	16	698	86	1	2871	494	18	A	G	0.695316	0.00223884
rs2286492	7	583	191	11	2698	637	48	A	C	1.28792	0.00223944
rs2120374	4	21	221	543	62	807	2514	A	G	0.79175	0.00224566
rs1557335	18	373	324	88	1759	1357	267	A	G	1.20172	0.00225
rs1510235	18	471	272	40	2223	1031	129	A	C	1.22935	0.0022506
rs12701792	7	205	376	204	996	1685	702	T	C	1.18632	0.0022514
rs6719629	2	645	136	4	2924	447	12	T	G	1.36064	0.00225352
rs8044960	16	24	263	498	87	950	2346	T	C	0.802392	0.00225377
rs4413120	2	555	205	25	2545	778	60	A	G	1.26421	0.00225575
rs2170743	4	210	403	172	797	1642	924	T	C	0.843378	0.00225715
rs2235067	7	3	54	728	14	363	3006	T	C	1.53135	0.00225834
rs1099942	2	5	157	623	28	500	2853	T	C	0.753535	0.00225976
rs17384593	6	632	138	15	2853	502	28	A	G	1.32017	0.00225987
rs324572	7	37	254	494	102	986	2295	T	C	0.808139	0.00226098
rs17487801	4	32	256	497	208	1210	1965	A	G	1.23172	0.00226319
rs2568029	11	1	75	709	3	218	3157	A	G	0.661618	0.00226625
rs6786739	3	0	46	739	3	111	3260	A	G	0.59016	0.00226852
rs4869139	5	254	396	135	1310	1560	513	A	G	1.18821	0.00227098
rs10177996	2	494	258	33	1946	1226	208	T	C	0.812269	0.0022724
rs6424659	1	342	343	99	1274	1599	508	T	C	0.836597	0.00227446
rs16883905	5	10	132	643	18	463	2901	T	C	0.744783	0.00227544
rs998022	12	97	345	343	510	1583	1287	A	G	1.19488	0.00227577
rs6865111	5	5	99	681	8	323	3052	A	G	0.707894	0.00227675
rs10015926	4	106	371	308	359	1522	1501	A	G	0.835934	0.00227987
rs6035930	20	41	234	510	91	959	2332	T	C	0.806435	0.00228476
rs13244788	7	16	186	583	41	670	2664	A	C	0.777544	0.00228672
rs11076747	16	0	49	736	1	126	3251	A	G	0.595606	0.00228962
rs10889286	1	435	296	54	1693	1372	317	T	C	0.825693	0.00229074
rs8123	17	442	289	53	1699	1403	281	T	G	0.822548	0.00229212
rs17708276	8	10	133	642	18	467	2897	A	G	0.745474	0.00229519
rs11026091	11	324	360	101	1576	1462	344	A	G	1.19586	0.00229794
rs2136267	13	4	115	666	16	358	3009	T	C	0.723684	0.00230144
rs12232738	18	52	266	466	152	1054	2177	A	G	0.818974	0.0023038
rs3924257	5	148	389	247	537	1597	1249	A	C	0.841987	0.00230477
rs16943989	18	10	154	621	28	527	2828	A	G	0.758588	0.00230785
rs10934444	3	245	386	154	901	1684	798	T	C	0.84249	0.00230892
rs2217122	18	18	194	573	41	720	2622	A	G	0.78103	0.00231191
rs7302504	12	1	73	711	4	209	3169	T	C	0.660111	0.00231374
rs11240962	5	5	97	683	7	318	3058	A	C	0.7058	0.00231588
rs17640579	1	449	284	52	2114	1107	162	A	G	1.21863	0.00231604
rs3909222	16	373	324	87	1411	1515	457	T	C	0.8355	0.0023176
rs7893993	10	225	404	155	841	1717	825	A	G	0.841167	0.00232406
rs2039478	14	663	115	7	2684	668	31	T	G	0.736614	0.00232477
rs2429375	17	679	103	3	2781	569	33	A	G	0.721861	0.00232482
rs10781011	9	22	226	537	131	1130	2122	T	C	1.25258	0.00232526
rs11134679	5	7	93	685	31	564	2788	A	G	1.38732	0.00232558
rs2866239	4	177	403	205	662	1639	1069	A	C	0.843252	0.00233575
rs11678851	2	344	337	104	1640	1409	334	T	C	1.19443	0.00233609
rs2673801	10	56	291	438	165	1164	2054	T	C	0.821603	0.00233667
rs4444196	13	250	385	150	917	1692	774	A	G	0.842168	0.00233937
rs358650	5	747	38	0	3113	269	1	A	G	0.58593	0.00234185
rs11612204	12	2	60	723	1	177	3205	A	G	0.637659	0.00234357
rs7752591	6	93	361	331	533	1574	1276	A	G	1.19332	0.00234386
rs690215	18	164	385	235	841	1684	858	A	G	1.18607	0.00234811
rs12554037	9	125	380	280	643	1711	1028	A	C	1.1916	0.00235434
rs12885234	14	430	293	62	1631	1443	309	A	G	0.82594	0.00235438
rs2878599	3	616	161	8	2493	819	71	A	C	0.76784	0.00235483
rs3971	20	309	367	109	1157	1648	578	A	G	0.838744	0.00235534
rs10250146	7	546	208	31	2491	826	66	T	C	1.25575	0.00235785
rs7661225	4	512	240	33	2371	922	90	A	G	1.24262	0.00235891
rs17809342	18	1	44	740	1	116	3266	A	G	0.589323	0.00236046
rs2443023	5	29	266	490	203	1235	1945	T	C	1.23151	0.0023615
rs870569	4	17	199	569	116	992	2275	T	C	1.26498	0.00236689
rs4414954	4	153	380	252	743	1754	886	T	C	1.18998	0.00236774
rs10897109	11	10	194	581	44	651	2688	T	C	0.77648	0.00236854
rs9469853	6	654	127	4	2660	688	35	A	G	0.7409	0.00236948
rs116953	5	150	366	269	500	1587	1296	T	C	0.842356	0.00237399
rs7756899	6	540	219	25	2493	822	67	A	G	1.2573	0.00237715
rs12934135	16	452	291	42	1774	1346	263	T	C	0.820631	0.00237724
rs2819157	1	92	337	356	467	1589	1327	T	C	1.19677	0.00238273
rs11065287	12	333	355	97	1272	1573	538	T	C	0.83871	0.00238391
rs573399	18	72	301	412	204	1258	1921	A	G	0.827442	0.0023873
rs345370	4	47	319	419	306	1429	1648	T	C	1.21252	0.00238767
rs7484762	12	368	341	76	1800	1304	279	A	G	1.19991	0.00238799
rs12567982	1	622	148	14	2501	804	78	T	C	0.770058	0.00238898
rs292240	6	714	70	1	3179	201	3	A	G	1.52724	0.00238909
rs3786099	17	0	92	693	8	262	3113	T	C	0.687725	0.00239246
rs12880493	14	204	380	201	685	1741	956	A	G	0.841742	0.00239285
rs2834950	21	6	133	646	57	696	2630	T	C	1.33	0.00239346
rs10517472	4	22	180	583	44	689	2650	T	C	0.782066	0.00239488
rs10233676	7	6	105	674	17	333	3033	A	G	0.721806	0.00239492
rs10259019	7	674	105	6	3033	333	17	A	G	1.38541	0.00239492
rs227906	4	13	168	604	81	879	2423	T	G	1.28858	0.00239628
rs7223546	17	88	339	358	309	1334	1740	A	G	0.836088	0.00240346
rs2697225	7	194	392	199	715	1642	1026	A	G	0.844744	0.00240511
rs7086384	10	75	356	354	283	1352	1747	A	G	0.833075	0.0024105
rs37950	7	50	282	453	284	1338	1761	A	G	1.21438	0.00241078
rs7706553	5	404	314	67	1553	1459	371	T	C	0.830825	0.00241231
rs2339940	2	615	157	13	2466	843	73	T	G	0.771555	0.00241442
rs4416	22	193	357	233	910	1680	792	A	G	1.18368	0.00241662
rs9694119	8	680	101	4	2780	572	31	T	C	0.722542	0.00242376
rs749377	10	3	112	669	42	596	2745	T	C	1.36604	0.00242502
rs11626956	14	326	362	97	1248	1592	543	A	G	0.838725	0.00242635
rs2303647	5	99	327	359	492	1558	1331	T	C	1.19353	0.00242844
rs11615047	12	675	107	3	2759	594	29	A	C	0.724896	0.00242866
rs7560642	2	346	351	86	1678	1414	291	T	G	1.19953	0.00243052
rs7846370	8	328	368	89	1248	1641	494	T	C	0.835622	0.00243159
rs11138885	9	394	327	64	1889	1276	216	T	C	1.20797	0.00243287
rs7578257	2	0	32	753	2	69	3312	T	C	0.53324	0.00243463
rs2022962	8	275	397	113	1061	1672	646	A	C	0.840005	0.00243715
rs4842862	15	3	51	731	9	355	3019	A	G	1.54674	0.00243954
rs10500256	19	242	416	127	1284	1590	509	A	G	1.18889	0.00244166
rs4837357	9	276	357	152	1003	1619	761	A	G	0.845331	0.00244379
rs3743162	15	8	134	643	43	744	2596	T	C	1.3294	0.00244716
rs12640427	4	396	318	70	1496	1529	357	T	G	0.829702	0.0024476
rs409987	15	82	327	376	253	1351	1779	A	G	0.831932	0.00244817
rs12658967	5	60	289	436	189	1135	2052	T	C	0.825547	0.00244866
rs11247752	1	109	341	333	535	1626	1221	T	G	1.19242	0.00245217
rs2357541	2	262	375	148	1287	1583	513	T	C	1.18623	0.00245296
rs7792037	7	102	343	340	502	1631	1249	A	G	1.19447	0.00245513
rs6469101	8	86	342	357	286	1380	1717	A	G	0.834176	0.00245765
rs2038552	6	75	326	384	392	1538	1453	A	G	1.20172	0.00246354
rs10504553	8	21	206	558	49	776	2558	T	C	0.788276	0.00246354
rs7432922	3	85	332	368	258	1388	1737	T	C	0.832199	0.00246654
rs2235015	7	3	53	729	15	355	3013	A	C	1.5291	0.00246875
rs12888829	14	65	309	411	342	1474	1567	T	G	1.20616	0.00246992
rs13151094	4	32	227	526	73	898	2412	A	G	0.801086	0.00246996
rs11197672	10	194	371	220	942	1676	765	A	G	1.18342	0.00247106
rs3846298	4	626	153	5	2560	749	74	T	C	0.763664	0.00247185
rs13205427	6	63	328	394	385	1457	1541	A	C	1.20227	0.00247288
rs6780967	3	461	280	44	2168	1077	138	T	C	1.22351	0.00247768
rs11999	11	634	146	5	2888	472	22	A	C	1.33646	0.00248137
rs4399591	17	126	373	286	432	1553	1398	A	C	0.840599	0.00248626
rs10935153	3	396	311	78	1844	1315	221	A	C	1.20525	0.00248825
rs3114731	7	159	383	243	840	1632	911	A	G	1.18261	0.00248844
rs2241008	17	32	224	523	174	1139	2065	T	C	1.23874	0.00248869
rs1028412	20	508	236	41	2320	971	90	T	C	1.23781	0.00249155
rs6952197	7	748	36	1	3111	262	5	A	C	0.5914	0.00249214
rs2761355	14	114	407	264	468	1521	1392	T	C	0.84146	0.00249507
rs12694558	2	232	378	175	839	1661	883	T	C	0.84531	0.00249849
rs11083711	19	585	186	14	2700	624	56	T	C	1.27954	0.00249859
rs2561537	19	319	362	104	1230	1563	589	A	G	0.841503	0.00250007
rs7581159	2	11	165	609	29	577	2776	A	G	0.765688	0.00250925
rs9516244	13	66	278	441	287	1453	1643	A	C	1.21125	0.00250971
rs498461	18	28	243	514	74	930	2379	A	G	0.801638	0.00250979
rs1992352	3	1	71	713	3	205	3175	A	G	0.657928	0.002512
rs9326913	5	405	327	53	1580	1478	325	A	G	0.827185	0.00251241
rs11666474	19	366	348	71	1784	1342	256	T	C	1.20252	0.00251423
rs381753	6	3	112	670	10	354	3019	T	C	0.718015	0.00251658
rs10200481	2	0	22	763	5	175	3203	A	C	1.95433	0.00251665
rs1316801	8	304	358	123	1468	1502	412	T	C	1.18883	0.00251978
rs7625092	3	679	102	4	2773	583	27	A	G	0.723137	0.00252277
rs9807654	18	35	263	487	100	1014	2269	A	G	0.80965	0.00252344
rs847189	2	623	157	5	2853	502	28	T	C	1.32295	0.00252497
rs9847221	3	328	345	112	1573	1441	369	A	C	1.19039	0.00253175
rs1391396	4	105	362	317	578	1579	1205	A	G	1.18925	0.0025326
rs1249280	10	482	266	37	1876	1293	207	T	G	0.815166	0.00253369
rs9866707	3	551	207	27	2521	800	62	A	G	1.25813	0.00253465
rs2072673	14	145	356	283	461	1585	1335	T	C	0.842143	0.00253582
rs242602	20	635	145	5	2582	748	53	T	C	0.756749	0.00253595
rs10980068	9	70	337	378	239	1323	1821	T	C	0.830578	0.00253872
rs1129055	3	384	334	67	1485	1510	388	A	G	0.832122	0.00254118
rs2122418	3	90	345	350	290	1420	1673	A	C	0.83469	0.00254521
rs2436916	8	18	178	589	87	958	2338	A	G	1.27536	0.0025527
rs11586313	1	315	384	86	1593	1441	342	A	G	1.19508	0.00255586
rs893977	3	464	287	34	2224	1015	142	A	C	1.22447	0.00255696
rs3923015	11	22	196	567	54	733	2596	T	C	0.788837	0.00255821
rs1879529	15	68	325	392	244	1238	1891	T	G	0.831696	0.00255829
rs13280180	8	27	225	533	154	1125	2101	T	C	1.24311	0.00256053
rs7334063	13	740	45	0	3266	116	0	T	C	1.71214	0.00256764
rs4661563	1	12	185	588	91	927	2365	A	G	1.27757	0.00256846
rs11073232	15	202	403	180	1064	1636	683	A	G	1.18321	0.00256851
rs7144152	14	153	369	263	745	1704	934	A	G	1.18581	0.00256923
rs17271924	19	3	47	735	2	137	3244	A	G	0.618177	0.0025696
rs500505	12	658	121	6	2959	410	10	T	C	1.36784	0.00257204
rs1566837	9	425	296	64	1623	1428	332	A	G	0.829269	0.00257295
rs2065015	14	424	299	62	1611	1458	313	T	G	0.827653	0.00258256
rs1018324	15	640	138	7	2595	736	52	T	G	0.755997	0.00258379
rs6714524	2	11	146	628	59	798	2526	T	C	1.3074	0.00258802
rs1475508	9	260	354	170	1204	1643	534	A	G	1.18513	0.00258884
rs7246878	19	426	307	52	1669	1383	323	T	C	0.827978	0.00259445
rs3963342	4	384	343	58	1516	1489	378	T	C	0.831403	0.00259521
rs6045988	20	574	190	21	2622	712	49	T	C	1.27189	0.00259751
rs9569891	13	324	354	107	1227	1581	575	T	C	0.841573	0.00260367
rs17090790	14	365	345	75	1413	1534	436	T	C	0.835235	0.00260378
rs3750901	10	312	339	134	1463	1499	419	T	C	1.18657	0.00260401
rs16929486	12	422	308	55	1633	1435	313	A	G	0.827325	0.00260474
rs9497707	6	693	90	2	2839	518	19	T	C	0.706227	0.00260537
rs2520497	12	459	287	39	2174	1075	134	T	C	1.22415	0.00260969
rs746228	10	529	224	32	2428	878	77	T	C	1.24619	0.00261095
rs1950946	14	205	377	202	687	1740	956	A	G	0.843099	0.00261354
rs10513658	3	28	240	517	152	1204	2027	T	C	1.24018	0.00261796
rs458076	21	114	387	284	428	1520	1435	T	C	0.841118	0.00261923
rs11125811	2	570	194	21	2608	724	51	T	C	1.26958	0.00262302
rs7039482	9	718	65	2	2963	407	13	T	G	0.671971	0.00262461
rs6509364	19	65	306	414	321	1498	1563	T	C	1.20697	0.00263373
rs10935157	3	127	367	291	429	1543	1411	A	C	0.841683	0.002634
rs9657640	9	1	43	741	2	111	3270	A	G	0.591925	0.00264003
rs4850749	2	11	134	640	25	465	2893	T	C	0.753103	0.00264311
rs10975041	9	519	241	24	2429	870	84	A	G	1.24601	0.00264547
rs1834631	11	68	308	409	365	1451	1567	A	G	1.20184	0.00264625
rs2052752	11	409	308	68	1567	1451	365	A	G	0.83206	0.00264625
rs9302365	15	462	266	57	1759	1354	270	A	C	0.824394	0.00264662
rs1476800	17	17	186	582	50	662	2669	A	G	0.783329	0.00264969
rs12465212	2	399	318	68	1858	1339	186	T	C	1.21015	0.00265219
rs10517102	4	81	319	385	269	1267	1832	T	C	0.835143	0.0026604
rs551927	20	235	390	160	896	1625	862	A	G	0.846744	0.0026633
rs821685	10	365	331	89	1350	1601	432	A	C	0.835427	0.0026636
rs3125478	10	739	45	1	3072	302	9	T	G	0.624108	0.00266656
rs3863984	3	528	222	35	2054	1163	165	T	G	0.808549	0.00266876
rs2290738	3	551	207	27	2520	801	62	A	G	1.25665	0.00266888
rs1003053	3	4	102	679	27	582	2774	A	G	1.38034	0.00266904
rs7615737	3	4	102	679	27	582	2774	T	C	1.38034	0.00266904
rs12505319	4	218	397	170	804	1698	881	T	G	0.844459	0.00267333
rs880547	3	80	385	318	342	1403	1635	T	C	0.837516	0.00267337
rs12219278	10	176	390	219	916	1653	814	T	C	1.18165	0.00267732
rs13190093	5	34	242	509	179	1216	1988	T	C	1.23243	0.00268036
rs9966269	18	252	378	155	915	1686	782	A	G	0.844669	0.00268227
rs50296	4	362	337	86	1702	1425	256	T	C	1.20061	0.00268293
rs721842	1	501	250	34	2349	918	116	A	G	1.2315	0.00268296
rs752861	6	390	325	70	1484	1528	371	A	G	0.832058	0.0026831
rs531156	6	185	412	188	694	1701	988	A	G	0.843623	0.00268337
rs1433831	9	355	339	91	1687	1408	288	A	G	1.19668	0.00268342
rs7486178	12	26	208	551	58	806	2519	A	G	0.79478	0.00269084
rs6872407	5	621	151	13	2494	817	71	T	C	0.77145	0.00269171
rs4478844	1	90	353	342	499	1574	1308	A	G	1.19229	0.00269222
rs2060849	4	133	362	290	649	1690	1044	A	C	1.18701	0.00269245
rs9483495	6	18	214	553	67	747	2569	T	C	0.79347	0.00269908
rs9880324	3	363	333	89	1705	1412	266	A	G	1.1988	0.00270582
rs10513307	9	21	263	501	95	912	2376	T	C	0.805909	0.00271143
rs4823756	22	4	71	710	15	453	2915	T	C	1.45129	0.00271172
rs902073	10	371	332	82	1398	1559	424	A	G	0.835466	0.00271236
rs2761748	9	23	209	552	66	770	2547	A	C	0.795136	0.00271365
rs7165879	15	406	334	45	1990	1201	192	T	C	1.21124	0.002717
rs584383	1	222	386	177	1122	1618	643	A	G	1.18135	0.0027215
rs2055315	3	227	385	173	841	1645	896	A	C	0.846846	0.00272238
rs1557382	21	64	332	389	372	1502	1506	T	C	1.20171	0.00272325
rs11006670	10	11	178	596	33	621	2727	T	G	0.772705	0.00272826
rs10491073	10	0	16	769	2	144	3236	T	C	2.16803	0.00272899
rs2290611	3	0	35	750	3	248	3132	A	G	1.72253	0.00272996
rs975519	2	290	350	145	1373	1541	469	A	G	1.18395	0.00273225
rs1450324	3	4	102	679	27	581	2772	A	G	1.37921	0.0027381
rs360529	20	637	143	5	2599	723	61	T	C	0.759148	0.00274105
rs1885241	9	0	31	754	2	228	3153	A	G	1.77754	0.00274286
rs9848674	3	565	202	18	2608	716	59	A	C	1.26581	0.00274624
rs16830753	2	628	146	11	2528	795	60	T	G	0.766307	0.00274672
rs3734805	6	496	254	35	1936	1258	189	A	C	0.813822	0.00274717
rs10902222	11	402	306	75	1538	1449	396	T	G	0.834913	0.00275118
rs4113814	1	580	189	16	2325	949	108	T	C	0.789827	0.00275283
rs690266	18	165	385	235	841	1684	858	A	G	1.18272	0.00275337
rs3109943	11	4	95	686	23	555	2805	T	G	1.39244	0.0027585
rs412508	3	13	175	597	83	904	2396	A	G	1.28026	0.00276268
rs4295727	9	100	349	335	326	1452	1605	A	G	0.838134	0.00276341
rs1475411	6	20	253	512	159	1175	2048	A	G	1.23926	0.00276358
rs1264323	6	301	359	125	1455	1506	422	A	G	1.18635	0.00276735
rs1049623	6	125	359	301	422	1506	1455	T	C	0.84292	0.00276735
rs6871722	5	632	141	12	2850	514	19	A	G	1.32225	0.00276923
rs289159	15	9	135	641	49	745	2589	T	G	1.31968	0.00277285
rs535647	6	185	412	188	694	1702	987	A	G	0.844072	0.00277329
rs10484678	6	289	379	117	1437	1523	423	T	C	1.18767	0.00277576
rs16965971	19	709	76	0	3167	210	6	T	C	1.49715	0.00277712
rs4771754	13	240	384	161	870	1696	813	A	G	0.845003	0.00277732
rs2884670	12	24	225	536	60	856	2467	A	G	0.797226	0.00278292
rs745191	15	0	37	748	1	88	3294	T	G	0.558357	0.00278516
rs222934	21	406	325	54	1966	1213	204	A	C	1.20749	0.00278736
rs7275325	21	684	97	4	3060	315	6	A	C	1.41409	0.00278905
rs6487883	12	31	219	535	162	1119	2102	T	C	1.23832	0.00279018
rs9961981	18	3	53	729	0	163	3220	A	C	0.631994	0.00279259
rs2179715	20	508	236	41	2320	972	91	A	C	1.23457	0.00279588
rs6035923	20	508	236	41	2320	972	91	T	C	1.23457	0.00279588
rs10411263	19	60	312	413	318	1485	1580	T	C	1.20632	0.00279662
rs2538470	7	33	268	484	123	969	2286	A	G	0.814528	0.00279859
rs6034146	20	482	267	36	2278	974	131	A	C	1.22502	0.00279899
rs4951309	1	246	390	149	922	1670	788	T	C	0.845393	0.00280586
rs2960081	17	24	230	531	75	844	2464	T	G	0.800819	0.00280648
rs1432468	3	90	333	362	266	1421	1695	A	G	0.834683	0.00280774
rs2074158	17	470	277	38	2224	1024	135	T	C	1.22288	0.00280857
rs681751	3	5	151	629	64	754	2565	T	G	1.30949	0.00280881
rs10505105	8	22	241	522	71	882	2430	A	G	0.800569	0.00281051
rs7130091	11	60	318	407	190	1264	1929	A	G	0.827293	0.00281068
rs9965713	18	226	390	169	836	1672	875	T	C	0.846236	0.00281234
rs3864821	10	26	268	491	101	961	2320	T	G	0.809463	0.00281362
rs4792311	17	2	59	724	1	175	3207	A	G	0.641024	0.00281576
rs8078710	17	2	59	724	1	175	3207	A	G	0.641024	0.00281576
rs348359	19	2	117	666	10	367	3006	T	G	0.722545	0.002818
rs7692456	4	324	346	115	1204	1594	585	A	C	0.843251	0.00281889
rs2052497	5	643	129	12	2590	741	52	T	C	0.759327	0.00281992
rs13342692	17	651	125	9	2940	418	24	T	C	1.33887	0.00282059
rs16887011	8	37	263	485	117	996	2270	T	C	0.814552	0.00282518
rs7554119	1	487	266	32	2302	961	120	T	G	1.22863	0.00282757
rs2349106	1	33	231	521	104	858	2421	A	G	0.809346	0.00283146
rs658980	1	175	404	206	933	1667	783	A	C	1.18179	0.00283319
rs10134890	14	5	97	683	32	558	2792	T	C	1.37887	0.00284127
rs17695268	5	497	264	24	2344	946	93	A	G	1.23838	0.00284924
rs16834638	2	169	411	205	915	1680	788	T	C	1.18261	0.0028519
rs9908294	17	40	254	491	220	1233	1907	T	C	1.22163	0.00285593
rs4863590	4	448	283	54	2081	1146	151	T	C	1.21531	0.00285729
rs7024751	9	704	81	0	3150	226	7	A	G	1.47654	0.00285927
rs6764345	3	567	202	16	2614	716	52	T	C	1.26903	0.00285932
rs12044528	1	35	235	515	95	910	2376	T	C	0.809098	0.00286089
rs631750	12	112	395	278	649	1649	1085	T	C	1.18611	0.00286836
rs4822871	22	114	365	306	396	1493	1494	A	G	0.842038	0.00287044
rs13021400	2	410	324	51	1973	1222	186	A	G	1.21	0.00287401
rs240588	22	478	269	38	2242	1019	122	T	G	1.22542	0.00287448
rs1451245	2	51	308	426	173	1182	2027	A	G	0.825186	0.0028785
rs7035310	9	191	369	224	920	1685	778	A	C	1.18077	0.00288206
rs11080490	18	23	197	565	121	1024	2238	T	C	1.25404	0.00288588
rs4910068	11	721	64	0	3203	177	2	T	C	1.55654	0.00288847
rs17742	11	211	393	181	1086	1624	673	T	C	1.18008	0.00289017
rs2286336	17	724	59	2	3203	175	1	A	G	1.55812	0.00289317
rs16861690	2	276	370	139	1355	1541	487	A	G	1.18284	0.0028942
rs704853	1	20	230	535	72	819	2492	T	G	0.799102	0.00289909
rs10510977	3	621	153	11	2811	552	20	T	G	1.31338	0.00289915
rs6489314	12	63	333	389	413	1421	1548	T	G	1.19585	0.00290358
rs10902218	11	274	393	118	1387	1553	443	T	C	1.18685	0.00290507
rs7642916	3	0	87	698	20	481	2881	A	G	1.42653	0.00290523
rs13085998	3	275	384	126	1058	1625	699	T	C	0.845509	0.00291091
rs10762543	10	62	305	418	349	1414	1620	A	C	1.2014	0.00291507
rs2840095	4	217	413	155	1160	1607	613	A	G	1.18169	0.00291957
rs4428160	3	130	385	270	468	1569	1345	A	G	0.843739	0.00292016
rs7614697	3	0	46	739	3	113	3267	T	G	0.59845	0.00292037
rs10807496	6	136	367	281	693	1653	1036	A	G	1.18299	0.00292371
rs2227928	3	275	384	126	1059	1623	700	A	G	0.845644	0.00292441
rs9855289	3	65	318	402	339	1513	1531	T	C	1.20294	0.00292868
rs9842650	3	406	322	57	1943	1244	196	T	C	1.20721	0.00293585
rs6772713	3	0	46	739	3	113	3266	A	G	0.598626	0.00293705
rs4586493	17	303	386	96	1209	1578	596	A	G	0.843185	0.00293839
rs1483767	8	89	368	328	491	1640	1250	A	G	1.1927	0.00294231
rs7528615	1	85	330	370	262	1373	1744	T	C	0.835337	0.00294395
rs2538474	7	29	249	507	93	925	2365	A	G	0.808485	0.002944
rs1632673	17	2	53	730	7	355	3019	T	C	1.53805	0.00294468
rs552456	18	123	347	314	603	1633	1147	A	G	1.18504	0.00294679
rs9299346	9	74	345	366	265	1340	1778	A	G	0.834969	0.00294779
rs1535468	13	150	379	256	523	1603	1257	A	G	0.845416	0.00294981
rs7479104	11	466	273	46	2163	1094	126	T	C	1.22132	0.00295231
rs6031872	20	27	210	548	55	830	2496	T	C	0.79668	0.00295345
rs7936678	11	618	156	11	2487	832	64	A	G	0.77215	0.00295852
rs472819	18	439	290	56	1687	1404	292	A	C	0.828004	0.00296033
rs6469798	8	456	280	44	1790	1340	253	T	C	0.823159	0.00296342
rs408952	6	3	111	671	10	352	3019	A	G	0.721215	0.00296677
rs2027784	11	36	301	448	152	1073	2157	A	G	0.821153	0.00297317
rs1866719	8	468	271	46	1808	1337	237	T	C	0.822252	0.00297412
rs4811457	20	101	364	320	334	1509	1540	A	G	0.838681	0.00297503
rs4935638	10	235	413	137	932	1660	791	A	G	0.845837	0.00297573
rs12737127	1	533	228	24	2468	841	73	A	C	1.24802	0.00297576
rs2700844	3	132	407	246	759	1655	969	A	C	1.18249	0.00297722
rs267939	5	21	203	561	56	752	2575	T	C	0.792798	0.00297828
rs717886	2	276	391	116	1407	1531	444	T	C	1.18592	0.00297842
rs12445567	16	328	372	85	1615	1459	309	T	C	1.19471	0.00297912
rs12865938	13	259	389	137	1293	1597	493	A	C	1.1844	0.00297938
rs4823406	22	717	66	2	2954	418	8	A	G	0.674776	0.00298389
rs2212736	21	346	346	93	1669	1396	317	T	C	1.19155	0.00298505
rs470450	18	226	389	169	836	1673	873	A	G	0.847001	0.0029873
rs495471	11	482	258	45	2225	1040	118	A	G	1.22365	0.0029874
rs1546401	11	41	259	485	218	1277	1888	A	G	1.22026	0.00298871
rs10445523	18	89	352	344	459	1631	1288	T	C	1.19371	0.00299005
rs11792632	9	71	306	408	351	1491	1541	T	C	1.20039	0.00299265
rs9309259	2	188	396	201	963	1682	738	T	C	1.18112	0.00299334
rs10518929	15	75	326	384	415	1490	1478	A	G	1.19478	0.00299485
rs12029485	1	509	242	32	2351	952	80	T	G	1.23918	0.00299637
rs1456547	2	11	146	628	58	796	2526	A	G	1.30248	0.00299765
rs4149313	9	129	370	286	455	1517	1404	T	C	0.845043	0.00300974
rs12682690	9	108	356	320	334	1538	1511	T	C	0.838801	0.00301082
rs9846960	3	125	385	275	698	1620	1062	A	G	1.18195	0.00301486
rs9932354	16	0	69	716	2	195	3185	A	C	0.653641	0.00301815
rs871971	3	452	288	45	1749	1392	242	T	G	0.823068	0.00302033
rs1465389	2	18	224	543	62	801	2520	T	C	0.796124	0.00302227
rs508155	18	10	132	643	45	746	2592	T	C	1.31829	0.00302323
rs7928132	11	493	263	29	2299	997	87	T	C	1.23602	0.00302443
rs870631	6	11	163	611	72	849	2462	A	G	1.2882	0.00302811
rs2505300	10	312	372	101	1543	1472	368	T	C	1.18882	0.00302995
rs3213403	19	425	311	49	1644	1463	275	T	C	0.826275	0.00303042
rs10808759	8	0	70	715	16	404	2963	T	C	1.47513	0.00303893
rs10192457	2	589	187	9	2382	911	87	T	C	0.784046	0.00304409
rs7660958	4	18	167	600	36	627	2719	T	C	0.778531	0.0030446
rs6132905	20	453	286	46	2127	1107	145	A	G	1.21654	0.00304487
rs970048	6	582	190	13	2673	667	42	A	G	1.27848	0.00304852
rs10188201	2	114	378	292	417	1511	1455	A	G	0.843178	0.00304973
rs10012658	4	45	273	467	157	1019	2206	A	C	0.823117	0.00305108
rs6743559	2	6	113	666	48	614	2721	T	C	1.34375	0.003052
rs9383936	6	35	253	497	188	1251	1940	A	G	1.22615	0.00305752
rs2132302	11	416	309	60	1961	1236	186	A	G	1.20718	0.00305897
rs11055603	12	38	256	491	103	1007	2273	T	C	0.813761	0.00305997
rs11618595	13	533	230	22	2476	834	73	T	C	1.24818	0.0030616
rs2877294	5	192	396	192	715	1671	996	A	G	0.846733	0.00306237
rs4925368	20	159	385	241	565	1622	1196	T	C	0.846517	0.0030646
rs6921502	6	163	378	244	544	1671	1168	A	G	0.84509	0.00306498
rs9462738	6	77	322	386	229	1344	1810	T	G	0.833167	0.00306508
rs16960501	17	22	216	547	65	794	2524	A	G	0.797791	0.00306866
rs9310429	3	309	369	107	1177	1623	583	A	G	0.843266	0.00307102
rs134264	22	312	364	109	1538	1451	394	A	G	1.18559	0.00307209
rs134258	22	312	364	109	1538	1451	394	T	C	1.18559	0.00307209
rs12655675	5	434	303	48	2069	1144	170	T	C	1.21128	0.00307334
rs3783397	14	429	294	62	1632	1444	307	A	G	0.830134	0.00307352
rs7907030	10	34	244	507	195	1191	1995	T	C	1.22604	0.0030768
rs6440204	3	329	362	94	1264	1594	525	T	C	0.841519	0.00307823
rs2361069	11	538	221	26	2463	862	58	T	C	1.25144	0.00307855
rs2611212	4	87	340	358	460	1564	1357	A	C	1.1915	0.00307887
rs7717650	5	3	83	699	21	489	2873	T	C	1.41618	0.00307925
rs7359178	15	505	252	28	2017	1168	198	T	C	0.815076	0.00307927
rs16836781	1	24	228	533	73	842	2468	A	G	0.801895	0.00308045
rs7530797	1	194	406	185	720	1702	959	T	C	0.845985	0.00308565
rs818939	5	7	126	652	21	415	2947	A	G	0.7452	0.00308886
rs10503384	8	4	160	621	29	507	2847	A	G	0.760649	0.00309113
rs9310159	3	11	153	621	20	553	2810	A	G	0.762774	0.00309129
rs10259554	7	48	269	468	122	1103	2157	A	G	0.819293	0.00309363
rs4850102	2	129	382	274	441	1607	1335	A	G	0.842912	0.00309502
rs3900176	18	136	381	268	713	1668	1002	T	C	1.18214	0.00309555
rs3792135	2	426	308	51	2022	1181	173	T	C	1.21011	0.0030991
rs7129164	11	416	309	60	1959	1238	185	T	C	1.20703	0.0031002
rs9506831	13	288	363	134	1377	1563	442	A	C	1.18415	0.00310476
rs7309644	12	46	262	477	252	1270	1861	A	G	1.21334	0.00310869
rs1566035	5	176	398	211	911	1689	782	T	C	1.18068	0.00310879
rs9810372	3	410	311	64	1590	1430	362	A	G	0.834305	0.00310999
rs6926658	6	21	200	564	124	1012	2247	T	C	1.25185	0.00311102
rs1731836	7	214	400	171	1109	1630	644	T	G	1.17975	0.00311104
rs4456886	3	124	368	293	421	1543	1419	A	G	0.843683	0.00311123
rs12734836	1	70	315	400	392	1443	1548	T	C	1.1955	0.00311271
rs1340521	1	469	277	39	2218	1026	139	T	C	1.21924	0.00311576
rs7015351	8	9	133	643	18	464	2901	A	C	0.750834	0.00311729
rs9460309	6	496	253	34	1951	1240	192	A	G	0.815973	0.00311883
rs1897499	3	451	289	45	1743	1401	239	T	C	0.823354	0.00311903
rs722937	4	525	237	23	2438	871	73	T	G	1.24569	0.00311903
rs6900844	6	136	367	282	453	1576	1354	A	G	0.844665	0.00312097
rs1171099	19	22	249	514	160	1171	2052	T	C	1.23535	0.00312328
rs10867778	9	169	373	243	822	1675	859	A	G	1.18003	0.00312633
rs986709	20	22	231	532	142	1125	2116	A	G	1.24118	0.00312764
rs757859	7	199	425	161	1066	1688	628	T	C	1.18346	0.00312899
rs17678147	4	521	236	28	2427	862	94	A	G	1.23728	0.00312908
rs10831477	11	364	332	89	1364	1571	448	T	G	0.83909	0.00312989
rs9389958	6	183	370	232	614	1643	1101	A	C	0.847606	0.00313522
rs13339160	16	456	284	45	1770	1366	246	T	C	0.824043	0.00313619
rs1980102	15	21	220	544	64	805	2514	A	C	0.798101	0.00313691
rs7896077	10	744	40	1	3276	107	0	T	C	1.71631	0.00314583
rs10868937	9	185	380	220	631	1693	1059	A	G	0.846594	0.00314611
rs2125431	4	270	395	120	1358	1582	443	A	G	1.18599	0.00314719
rs936642	1	17	195	569	57	691	2635	A	C	0.790104	0.00315119
rs9857434	3	92	335	358	272	1436	1672	T	C	0.836776	0.00315216
rs4786804	16	24	178	583	102	981	2300	A	G	1.25987	0.00315294
rs10487603	7	597	176	12	2740	597	45	A	C	1.28334	0.00315485
rs2294186	6	347	351	87	1336	1560	487	T	G	0.840776	0.00315593
rs2294185	6	347	351	87	1336	1560	487	T	C	0.840776	0.00315593
rs4742693	9	123	383	279	636	1711	1034	T	C	1.18579	0.00315784
rs1939346	11	162	386	237	575	1633	1175	T	C	0.846911	0.00315904
rs7683819	4	82	366	336	480	1596	1307	A	G	1.19124	0.00315992
rs548897	1	65	346	374	397	1520	1465	A	G	1.19648	0.00316068
rs721912	3	60	329	396	199	1294	1888	T	C	0.829816	0.00316403
rs758915	14	21	206	558	123	1040	2220	A	G	1.25001	0.00317146
rs849140	7	61	308	413	349	1422	1610	T	C	1.19991	0.00317432
rs569330	3	432	298	55	2032	1180	171	T	G	1.20919	0.00317612
rs1517531	2	58	321	406	343	1456	1584	A	G	1.20075	0.00318453
rs1647147	12	176	406	203	959	1631	793	A	C	1.17784	0.00318537
rs7850607	9	738	45	1	3259	119	2	A	G	1.65439	0.0031869
rs4451986	17	104	377	304	572	1628	1155	T	G	1.18634	0.00318909
rs10020753	4	596	180	9	2403	910	70	T	C	0.780471	0.00318995
rs11015813	10	82	365	338	303	1417	1663	T	C	0.83822	0.00319605
rs12499386	4	477	275	33	1880	1298	205	A	G	0.818661	0.00319885
rs4312465	2	525	229	31	2054	1176	153	T	C	0.809977	0.00319976
rs12031	20	547	211	27	2482	827	57	A	G	1.25204	0.0032043
rs9904374	17	638	133	14	2565	755	63	T	C	0.768008	0.00320543
rs2305058	19	81	324	380	429	1504	1449	A	G	1.19188	0.00320759
rs2382407	9	358	351	76	1740	1370	272	T	C	1.19541	0.00320765
rs13216194	6	335	356	94	1602	1475	306	A	G	1.19256	0.00321274
rs6720448	2	61	284	440	309	1388	1686	T	C	1.20312	0.00321929
rs9848819	3	361	350	74	1771	1332	280	T	C	1.19407	0.00322695
rs10501839	11	137	376	272	456	1620	1307	T	C	0.844162	0.00323115
rs1866437	10	425	295	65	1965	1240	176	T	C	1.2066	0.00323305
rs1330823	9	284	366	134	1388	1518	469	T	C	1.18104	0.00323379
rs11906736	20	544	212	29	2473	852	57	A	G	1.25002	0.00323727
rs1011397	2	484	268	33	2259	1024	100	T	C	1.22902	0.00323805
rs6848368	4	709	72	4	3151	227	5	A	C	1.4678	0.00324246
rs16906614	11	2	69	714	3	207	3173	A	G	0.666452	0.00324517
rs3936360	3	36	269	480	198	1311	1874	A	G	1.2217	0.00324655
rs4520167	8	3	165	617	28	522	2833	A	G	0.762248	0.00324658
rs4381672	18	200	412	173	1049	1675	657	A	G	1.18095	0.00324741
rs2964198	5	100	357	328	328	1482	1569	T	G	0.840153	0.00324868
rs1062858	4	160	378	247	543	1648	1192	T	C	0.846468	0.00325167
rs12614177	2	289	372	123	1093	1635	655	T	C	0.84613	0.00325523
rs1910527	2	290	378	117	1446	1506	431	A	G	1.18344	0.00325674
rs878382	3	406	309	70	1899	1277	207	T	C	1.20166	0.00325767
rs6904957	6	13	183	589	86	931	2366	A	G	1.27086	0.00326196
rs6953698	7	543	218	24	2499	817	66	A	G	1.24943	0.0032642
rs515926	6	255	383	147	963	1641	779	A	G	0.848512	0.00326587
rs7122065	11	15	125	641	17	479	2856	A	G	0.755601	0.00326595
rs4925370	20	175	392	218	631	1657	1093	A	G	0.847685	0.00326866
rs353966	5	576	186	23	2269	1013	98	A	C	0.794877	0.00326897
rs1409084	13	18	204	563	56	734	2593	A	G	0.793063	0.00327351
rs10964396	9	462	283	38	1825	1318	238	T	G	0.823047	0.00327406
rs923921	9	271	371	142	1336	1543	504	T	G	1.17971	0.00327416
rs2993003	9	309	352	124	1455	1533	392	A	G	1.1852	0.00327435
rs3731620	2	0	24	761	5	183	3193	A	G	1.8742	0.00327831
rs11141146	9	2	63	720	11	397	2975	T	C	1.48407	0.00327987
rs693534	12	42	268	475	220	1318	1844	A	G	1.21689	0.00328201
rs11134571	5	484	267	34	2271	998	114	T	C	1.22525	0.00328666
rs1679414	10	86	358	341	302	1420	1655	A	C	0.838862	0.00328667
rs714938	2	1	64	720	12	390	2981	T	C	1.48765	0.00328695
rs4920763	5	361	348	76	1392	1561	429	T	C	0.838243	0.00328945
rs2081487	14	170	401	214	903	1667	813	T	C	1.17865	0.00328958
rs10983184	9	194	391	200	957	1719	707	T	C	1.18079	0.00329227
rs7464436	8	2	96	687	23	537	2823	T	C	1.39044	0.00329778
rs2304644	15	595	173	17	2697	651	33	T	C	1.28177	0.00329827
rs2236861	1	3	102	680	37	551	2795	A	G	1.36898	0.0032984
rs1331046	1	48	227	510	98	978	2301	A	C	0.815284	0.00330367
rs377552	6	628	153	4	2851	486	25	A	G	1.31992	0.00331288
rs3961944	10	1	39	745	0	104	3278	T	G	0.580708	0.00331474
rs10425651	19	409	314	61	1568	1492	322	A	G	0.832003	0.00331738
rs1287530	13	23	257	505	87	925	2371	A	C	0.808304	0.00331823
rs4628635	10	327	372	86	1280	1584	513	T	C	0.841908	0.00332444
rs1032725	12	324	358	103	1216	1632	535	A	G	0.842831	0.0033273
rs6483061	11	46	272	467	127	1090	2165	A	G	0.8209	0.00333147
rs6434895	2	564	199	22	2580	748	55	A	G	1.25851	0.00333411
rs253388	5	67	332	385	242	1261	1847	A	G	0.835193	0.00333675
rs452943	9	139	371	275	480	1564	1338	T	C	0.846792	0.00334165
rs7867522	9	353	351	81	1687	1432	264	T	G	1.19576	0.00335152
rs743107	10	479	271	35	2249	1017	117	A	G	1.22345	0.00335402
rs362895	6	44	280	461	120	1123	2140	A	C	0.819935	0.00335765
rs11249927	8	582	189	14	2667	675	41	T	C	1.27489	0.00336243
rs278405	3	76	321	388	226	1340	1817	A	G	0.834326	0.00336299
rs11932201	4	385	329	70	1831	1326	226	T	G	1.19932	0.00336335
rs9524114	13	65	270	450	269	1431	1674	A	C	1.20623	0.0033648
rs1258000	1	268	370	147	1292	1593	498	T	C	1.18057	0.00336484
rs3790517	1	726	58	1	3012	358	13	A	C	0.662607	0.00337406
rs631305	5	16	172	597	43	618	2722	T	C	0.782188	0.00337446
rs2227273	18	113	372	300	601	1648	1133	A	G	1.18362	0.00338008
rs1494046	11	374	319	92	1387	1553	440	A	G	0.840449	0.00338211
rs1984880	8	375	337	73	1467	1484	432	T	C	0.839662	0.00338231
rs1395713	1	301	371	113	1469	1520	394	A	G	1.18516	0.00338476
rs2899713	15	287	387	111	1432	1541	409	T	C	1.18538	0.00338507
rs9827612	3	48	279	458	147	1093	2141	A	G	0.824195	0.00338528
rs7251895	19	0	19	766	2	158	3200	T	C	2.01735	0.00339107
rs10486314	7	392	322	71	1490	1527	366	A	G	0.835623	0.00339127
rs1521477	4	7	155	623	69	778	2535	A	C	1.29524	0.00339174
rs2097130	6	30	213	542	155	1089	2132	T	C	1.2355	0.00339181
rs6429674	1	93	353	339	324	1416	1643	A	C	0.841248	0.00339642
rs208549	7	522	239	24	2414	900	68	T	G	1.24369	0.00339803
rs17582364	5	389	316	80	1844	1277	261	T	C	1.19307	0.00340752
rs4348080	4	333	373	79	1304	1604	475	T	C	0.840191	0.00341434
rs646518	11	597	175	13	2399	903	81	A	G	0.785051	0.00341521
rs500550	6	107	363	315	578	1604	1200	T	C	1.18315	0.00341732
rs1900860	3	188	373	224	920	1664	795	A	G	1.17648	0.00342448
rs12152108	21	24	246	515	82	899	2402	A	G	0.807374	0.00342554
rs1039985	4	347	350	88	1334	1562	487	A	G	0.842092	0.00342722
rs9368039	6	497	254	34	1952	1240	191	A	G	0.81774	0.00342798
rs1456208	4	101	349	335	502	1633	1240	T	C	1.1875	0.00342812
rs294898	6	313	363	109	1188	1612	583	A	C	0.84533	0.0034292
rs1957416	14	10	122	653	14	439	2929	T	C	0.747001	0.00343016
rs7942153	11	367	333	85	1725	1399	259	T	C	1.19449	0.00343163
rs1122021	2	58	321	406	343	1454	1586	T	G	1.19896	0.00343183
rs10945599	6	108	361	316	578	1604	1200	T	C	1.18296	0.00343315
rs716510	18	173	357	253	590	1577	1215	T	G	0.850573	0.00343572
rs10850409	12	143	389	253	755	1676	952	A	G	1.17948	0.00343761
rs9524126	13	65	270	450	269	1431	1675	T	G	1.2057	0.00343808
rs6143006	20	174	391	220	629	1651	1103	T	C	0.848616	0.00343817
rs886592	12	597	172	16	2386	913	83	A	G	0.78674	0.0034422
rs6695226	1	218	388	179	1092	1644	647	A	G	1.17754	0.00344745
rs2074560	21	507	238	40	1970	1217	194	A	G	0.818522	0.00344768
rs3852689	16	3	128	654	35	676	2672	T	G	1.33598	0.003448
rs10280960	7	210	400	175	1095	1612	667	T	C	1.17668	0.00345109
rs12960442	18	521	232	32	2038	1187	158	T	C	0.812458	0.00345281
rs4611541	18	32	232	521	158	1187	2038	A	C	1.23083	0.00345281
rs10847142	12	22	204	559	50	780	2553	A	G	0.79508	0.00345308
rs8078613	17	62	316	407	196	1257	1915	A	G	0.83139	0.0034563
rs10503802	8	196	380	209	979	1648	755	T	C	1.1759	0.00345786
rs9290889	3	111	344	330	374	1426	1583	A	G	0.845088	0.00345822
rs9827054	3	330	344	111	1583	1426	374	A	G	1.18331	0.00345822
rs967554	1	269	377	138	1307	1601	473	A	G	1.18197	0.00345917
rs6810180	3	56	299	430	189	1156	2038	T	C	0.830477	0.00345963
rs306306	1	77	331	377	430	1496	1457	A	G	1.19038	0.00346049
rs374916	21	392	328	65	1881	1272	228	T	C	1.19837	0.00346054
rs134260	22	109	363	313	394	1450	1539	A	G	0.845265	0.0034613
rs240590	22	35	273	477	122	1013	2242	A	G	0.818685	0.00346226
rs921521	4	335	348	102	1238	1643	502	A	G	0.84221	0.00346429
rs10491042	10	5	114	665	46	611	2726	A	G	1.34088	0.00346901
rs4858678	3	469	268	48	2187	1047	147	A	G	1.21302	0.00347055
rs4239427	18	236	375	174	855	1660	868	T	C	0.850143	0.00347258
rs9377684	6	513	240	32	2020	1185	178	A	G	0.81532	0.00347503
rs1990443	14	27	241	517	175	1150	2057	T	C	1.22882	0.00347534
rs6561575	13	0	45	740	0	118	3265	A	G	0.594317	0.00347541
rs2617950	18	637	140	8	2880	478	21	A	G	1.32191	0.00347589
rs17305801	21	405	322	58	1939	1239	204	A	G	1.20201	0.00347685
rs12548929	8	0	52	733	6	328	3045	A	C	1.5573	0.00347754
rs10402328	19	123	415	247	504	1571	1308	T	C	0.846525	0.00348013
rs12717596	14	47	272	466	264	1296	1822	A	C	1.20844	0.00348378
rs16847384	3	0	45	739	3	111	3269	T	C	0.601206	0.00348494
rs8125804	20	2	87	696	7	264	3112	T	C	0.697408	0.00348572
rs10773613	12	43	244	498	206	1248	1929	A	G	1.21833	0.00348632
rs7013203	8	44	283	457	253	1340	1790	A	G	1.21021	0.00348871
rs10903399	10	470	269	44	1826	1330	227	T	C	0.823661	0.00349122
rs6693633	1	157	389	239	563	1628	1189	A	C	0.848072	0.00349305
rs1160769	10	479	271	35	2248	1018	117	T	C	1.22233	0.00350491
rs1881541	7	365	354	66	1782	1354	247	T	C	1.19697	0.00350569
rs11780888	8	375	337	73	1468	1483	432	A	G	0.84025	0.00350705
rs1459803	4	680	102	3	3050	320	10	A	G	1.39314	0.00350719
rs11626701	14	112	360	313	575	1639	1169	A	G	1.18331	0.00350957
rs10853801	19	107	323	355	304	1449	1630	T	C	0.841369	0.00351221
rs12530902	7	154	388	243	778	1718	887	T	C	1.18005	0.00351398
rs1943969	18	9	162	614	65	835	2482	A	G	1.28823	0.00351616
rs3756366	5	683	99	3	2800	560	23	T	G	0.725518	0.00351715
rs7010043	8	428	304	53	1664	1420	299	T	G	0.83117	0.00352274
rs7860062	9	100	373	312	361	1487	1535	A	G	0.842786	0.00352294
rs2273387	14	0	52	733	11	320	3052	T	C	1.54945	0.0035234
rs790479	5	411	313	61	1587	1462	334	A	C	0.834086	0.00352357
rs9350258	6	313	340	132	1124	1639	620	A	G	0.847369	0.00352711
rs1969763	9	130	395	260	498	1546	1326	T	G	0.847619	0.0035277
rs4666586	2	48	275	461	251	1344	1788	T	C	1.20966	0.00352894
rs4709025	6	706	76	3	3142	233	6	T	C	1.45668	0.00353973
rs2823233	21	172	395	218	630	1642	1102	A	C	0.849042	0.00354085
rs688	19	23	193	569	48	748	2587	T	C	0.793765	0.00354358
rs17082637	13	37	271	477	117	1034	2230	T	C	0.818768	0.00354688
rs3739799	9	129	369	287	424	1589	1370	T	C	0.845013	0.00354842
rs2212930	21	413	316	56	1627	1408	346	A	G	0.83495	0.00355004
rs1031237	4	2	91	692	24	510	2849	T	G	1.3954	0.00355375
rs4686510	3	219	383	183	1080	1653	649	A	G	1.17699	0.00355535
rs6885895	5	549	212	24	2179	1069	135	A	C	0.805699	0.00355612
rs3872649	3	331	352	102	1592	1446	345	A	G	1.18597	0.00355811
rs8024991	15	462	276	47	2162	1074	147	T	C	1.2124	0.00355945
rs7567280	2	4	152	629	19	500	2864	A	C	0.756646	0.00356327
rs819032	2	252	411	122	1301	1594	477	T	C	1.18271	0.0035667
rs706588	13	409	318	58	1948	1238	197	A	G	1.20237	0.00356707
rs522174	3	42	277	466	133	1067	2183	T	C	0.822232	0.00356776
rs377617	2	35	234	516	85	933	2365	A	G	0.811327	0.00357128
rs11668731	19	432	304	49	2039	1177	161	T	C	1.2091	0.00357139
rs1505440	3	31	288	466	246	1257	1878	A	C	1.21273	0.0035734
rs9541599	13	2	38	745	1	105	3277	T	C	0.591965	0.00357529
rs11617992	13	717	68	0	3188	193	2	A	G	1.52236	0.00357541
rs1532471	16	45	270	470	232	1329	1822	A	G	1.21236	0.00357543
rs2878125	4	15	224	546	119	1070	2194	A	G	1.247	0.00357882
rs1992057	10	271	387	127	1367	1539	477	A	G	1.17984	0.00358786
rs2447859	5	19	176	590	57	628	2698	A	G	0.790002	0.00358978
rs4242670	9	296	368	121	1118	1626	639	A	C	0.847535	0.00359011
rs649542	11	13	174	598	79	901	2403	A	G	1.27306	0.00359143
rs10493223	1	10	170	605	78	857	2448	T	C	1.27853	0.00359419
rs989501	14	133	394	258	509	1553	1318	A	G	0.848281	0.00359789
rs17633758	13	0	68	717	2	193	3187	T	C	0.657078	0.00360038
rs6756227	2	8	142	635	51	759	2573	T	C	1.30576	0.00360237
rs7626615	3	87	332	366	260	1411	1712	A	G	0.838027	0.00360342
rs9714169	3	366	332	87	1712	1411	260	A	C	1.19328	0.00360342
rs10418719	19	55	320	410	310	1484	1589	A	C	1.20162	0.00360422
rs10880418	12	619	158	8	2510	809	64	T	C	0.774413	0.00360479
rs1355982	11	4	146	635	57	729	2597	A	G	1.30797	0.00360498
rs9696753	9	149	396	240	797	1673	913	A	G	1.17784	0.00360854
rs13050967	21	446	278	60	2066	1135	172	A	G	1.20522	0.00361081
rs4679329	3	45	287	453	268	1335	1780	T	C	1.2071	0.00361092
rs1469231	7	307	362	116	1151	1631	601	A	G	0.846513	0.00361136
rs11185717	9	377	327	81	1783	1342	258	A	G	1.19295	0.00361216
rs7634250	3	306	354	125	1435	1555	392	T	C	1.18365	0.00361511
rs1592217	6	236	403	146	912	1656	801	T	C	0.849145	0.00362264
rs12901141	15	256	383	146	1260	1605	516	T	C	1.17923	0.00362468
rs4234656	3	665	116	4	2724	612	44	T	C	0.7461	0.00362746
rs6511867	19	412	313	60	1581	1483	317	T	G	0.833217	0.00362869
rs7159	8	128	365	291	426	1562	1395	T	C	0.845934	0.00362915
rs3802993	12	210	383	192	1024	1687	672	A	G	1.17744	0.00363052
rs11921615	3	709	71	5	3143	236	3	A	G	1.45995	0.00363538
rs12552190	9	392	322	71	1497	1507	374	T	G	0.837401	0.00363561
rs4866516	5	21	196	568	47	747	2589	T	C	0.793445	0.00363896
rs2519681	7	614	161	10	2798	553	32	T	C	1.29528	0.00363944
rs7299825	12	722	62	1	3205	174	4	T	C	1.52991	0.00364123
rs1298729	12	160	389	235	821	1692	869	T	C	1.17783	0.0036434
rs3754753	2	623	150	12	2515	797	71	T	C	0.776601	0.00364483
rs10401344	19	13	197	575	106	955	2322	T	C	1.2578	0.00364678
rs4931594	12	409	308	66	1936	1226	215	A	C	1.19836	0.00364694
rs17343259	8	6	125	653	15	420	2948	T	G	0.744243	0.0036485
rs7432753	3	114	373	298	624	1616	1143	A	G	1.18018	0.00364976
rs926623	11	276	356	153	983	1670	730	T	C	0.849532	0.00365377
rs487374	2	141	366	278	715	1640	1028	T	C	1.17706	0.0036558
rs4689415	4	323	362	100	1249	1574	560	T	C	0.845976	0.00365734
rs2987036	9	0	35	750	1	83	3295	T	G	0.559105	0.00365831
rs1458001	3	639	139	7	2606	714	63	T	C	0.766255	0.00366167
rs7695237	4	510	245	30	2010	1202	170	T	G	0.815307	0.00366295
rs11983605	7	32	214	539	64	872	2447	A	C	0.805168	0.00366965
rs12261676	10	86	373	326	514	1588	1281	A	G	1.18561	0.00366979
rs9478713	6	296	379	110	1144	1624	615	A	G	0.84679	0.00367172
rs7519359	1	154	432	199	895	1673	815	T	C	1.17811	0.00367203
rs1471656	15	116	397	272	688	1606	1084	T	C	1.17833	0.00367514
rs497594	2	141	367	277	715	1643	1024	A	G	1.17708	0.00367833
rs6131220	20	12	169	604	89	850	2442	T	G	1.27298	0.00367879
rs16856139	1	15	146	624	60	826	2496	T	C	1.2885	0.00368423
rs2050935	1	300	371	114	1478	1492	412	T	C	1.18155	0.00368797
rs11627221	14	80	323	382	406	1531	1446	A	C	1.19085	0.00369347
rs2748156	6	431	298	56	2036	1162	185	A	G	1.20321	0.00369627
rs1450454	4	104	384	297	384	1523	1476	T	C	0.843989	0.00369878
rs10063526	5	77	302	406	367	1490	1526	A	G	1.19342	0.00370002
rs6903549	6	748	37	0	3127	250	6	T	G	0.600028	0.00370054
rs4776191	15	54	312	419	168	1238	1969	A	G	0.828892	0.00370167
rs13084153	3	215	374	196	1024	1691	668	T	C	1.17683	0.00370275
rs2879447	18	182	395	208	666	1665	1052	T	C	0.849754	0.00370717
rs12186491	5	305	378	102	1503	1511	369	A	C	1.18545	0.00370764
rs1335594	13	108	344	333	557	1572	1254	T	C	1.18106	0.0037103
rs4448029	5	76	349	360	430	1560	1392	A	G	1.19015	0.00371175
rs8107608	19	456	285	44	1798	1317	268	T	C	0.828787	0.00371232
rs16884781	5	161	398	226	638	1549	1196	A	G	0.852183	0.00371449
rs16827959	3	363	350	72	1769	1346	267	T	C	1.1927	0.00371595
rs10219580	12	7	174	604	31	584	2768	T	C	0.773649	0.00371835
rs12734979	1	187	415	182	1011	1657	715	T	C	1.1768	0.00371944
rs578597	9	137	384	263	731	1653	999	T	C	1.17755	0.00372132
rs4867493	5	219	399	167	818	1697	868	A	G	0.849298	0.00372822
rs2032065	21	579	185	20	2646	685	52	T	C	1.2623	0.00372861
rs7735096	5	627	147	11	2838	519	26	T	C	1.30458	0.00373051
rs2968629	2	398	322	65	1559	1439	384	T	C	0.838593	0.00373078
rs6845304	4	161	399	225	607	1620	1156	T	C	0.849927	0.00373286
rs6913797	6	300	361	124	1425	1552	404	A	G	1.18245	0.00373543
rs12622722	2	152	371	262	764	1657	961	A	G	1.17609	0.00373633
rs9465985	6	353	346	86	1703	1381	299	A	G	1.18862	0.00373685
rs2401983	14	539	227	19	2154	1100	129	A	G	0.805957	0.00373702
rs7981707	13	72	312	401	194	1338	1850	A	G	0.832977	0.00374134
rs9578900	13	37	271	477	117	1036	2230	T	C	0.819687	0.00374138
rs1887904	9	65	285	435	185	1180	2013	A	C	0.832258	0.00374497
rs11637657	15	656	124	5	2677	666	40	T	C	0.752093	0.00374994
rs13286676	9	285	370	129	1044	1696	642	A	G	0.846799	0.00375009
rs1885987	17	530	230	25	2450	858	75	T	G	1.23991	0.00375012
rs9646792	2	252	411	122	1303	1602	478	A	C	1.18167	0.00375478
rs6779452	3	26	224	535	77	837	2469	A	G	0.806612	0.00375786
rs1927404	13	170	390	224	589	1701	1091	T	C	0.847839	0.00375966
rs7863832	9	509	235	40	2336	946	101	A	G	1.22513	0.00376001
rs7120524	11	22	205	558	58	768	2556	T	C	0.798544	0.00376295
rs1688021	19	49	294	442	157	1147	2079	T	C	0.827455	0.00376642
rs17124120	11	50	320	415	312	1429	1630	T	C	1.20049	0.00376651
rs560716	11	10	154	621	62	811	2506	T	G	1.28974	0.00376682
rs7647357	3	56	299	430	190	1156	2037	A	G	0.831954	0.00376785
rs6601443	8	10	131	644	16	471	2896	A	G	0.75476	0.00376803
rs2032809	19	119	394	271	463	1521	1381	T	C	0.847578	0.0037688
rs26825	5	9	151	625	62	789	2532	A	G	1.29293	0.00377286
rs7954341	12	31	223	531	91	843	2449	A	G	0.810903	0.00377777
rs6921664	6	584	188	13	2678	663	42	A	G	1.27224	0.00377832
rs964114	1	399	329	57	1566	1471	346	A	G	0.835637	0.00377869
rs16887197	8	67	329	389	236	1279	1867	A	G	0.836653	0.00377899
rs1413882	13	94	331	360	289	1406	1688	A	G	0.841244	0.00378058
rs9819043	3	430	299	56	2037	1153	191	A	G	1.20174	0.00378158
rs2105606	11	639	138	8	2887	474	20	A	G	1.32085	0.00378301
rs2338535	8	289	372	124	1113	1589	679	A	G	0.850008	0.00378361
rs2083247	2	70	317	398	207	1315	1860	T	C	0.834301	0.0037908
rs1922226	4	8	137	640	22	466	2895	A	G	0.757443	0.0037923
rs6420308	13	95	331	359	294	1404	1685	T	C	0.841698	0.00379338
rs7072552	10	86	338	361	277	1393	1712	T	C	0.840079	0.00379837
rs946287	10	233	385	167	856	1680	847	T	C	0.850467	0.0038065
rs13204280	6	300	361	124	1425	1554	404	T	C	1.18208	0.00380665
rs12763012	10	729	56	0	3225	156	0	T	C	1.58806	0.00380889
rs11025886	11	47	295	443	153	1143	2086	A	G	0.826916	0.00381042
rs1392612	4	481	267	37	2251	1008	122	T	C	1.21874	0.00381051
rs9920714	15	146	383	256	517	1606	1260	A	G	0.848789	0.00381113
rs6089164	20	5	144	636	52	737	2594	A	G	1.30722	0.0038129
rs12454833	18	658	124	3	2698	643	42	T	C	0.750204	0.00381563
rs2285935	11	60	317	408	342	1449	1585	A	G	1.19626	0.003816
rs7895632	10	38	278	469	239	1287	1856	A	G	1.21087	0.00381744
rs7587240	2	9	155	621	57	816	2510	A	C	1.29163	0.00381787
rs7756830	6	108	378	299	590	1649	1144	T	C	1.1818	0.00381801
rs12500124	4	477	274	34	1880	1298	205	A	G	0.821947	0.00381883
rs7545837	1	178	391	216	664	1602	1102	T	C	0.851783	0.00381981
rs6987174	8	41	289	455	260	1322	1801	T	G	1.20722	0.00382843
[truncated: 429,669+ more rows]
