# Supplementary material for: Genome-Wide Association Study of Peripheral Arterial Disease in a Japanese Population
Source: PLoS One. 2015 Oct 21;10(10):e0139262. doi: 10.1371/journal.pone.0139262 (PMC4619060; doi:10.1371/journal.pone.0139262)
Supplement: S3 Table — OR; odds ratio, NG; no good; Combined P value was calculated Mantel-haenszel test. (XLSX) [file pone.0139262.s006.xlsx]

## Sheet: Sheet1
S3 Table. Association results of 355 loci ranked by p-value in the GWAS.
SNP_identifier	Chromosome	Stage	Case 11	Case 12	Case 22	Control 11	Control 12	Control 22	allele 1	allele 2	OR	P	Risk allele
rs575367	1	GWAS	1	39	745	1	69	3313	T	G	0.403143	1.67549e-06	T
		2nd	0	40	1092	7	492	16253			0.852585	0.337835	T
		Combined									0.63704	0.000284213	T
rs6661767	1	GWAS	342	351	92	1701	1400	281	T	G	1.26609	7.72857e-05	G
		2nd	562	498	97	8559	6766	1397			1.06587	0.175976	G
		Combined									1.13756	0.000471566	G
rs16853788	1	GWAS	725	60	0	2962	398	19	A	C	0.580434	8.47754e-05	A
		2nd	929	120	4	14828	1861	63			1.02643	0.782003	C
		Combined									0.838517	0.0233914	A
rs197644	1	GWAS	137	383	265	776	1638	969	T	C	1.23377	0.000177216	C
		2nd	229	550	346	3590	8355	4807			1.06524	0.148472	C
		Combined									1.12759	0.000522474	C
rs11210273	1	GWAS	3	64	718	1	178	3190	A	G	0.588258	0.000192389	A
		2nd	2	59	1094	26	1050	15675			1.21311	0.143969	G
		Combined									0.905483	0.300896	A
rs1192617	1	GWAS	266	351	168	905	1640	837	A	G	0.816734	0.000248843	A
		2nd	325	576	255	4747	8299	3704			1.00345	0.936461	G
		Combined									0.927013	0.0266626	A
rs12564396	1	GWAS	52	319	414	366	1415	1602	A	G	1.25405	0.000254884	G
		2nd	120	467	565	1627	7161	7961			1.01918	0.68477	A
		Combined									1.1011	0.00997978	G
rs12755597	1	GWAS	47	309	429	167	1113	2103	A	G	0.789808	0.000255844	A
		2nd	51	397	713	822	5720	10209			1.02927	0.581268	G
		Combined									0.929307	0.0711032	A
rs2486674	1	GWAS	530	227	28	2053	1154	175	A	G	0.77182	0.000281554	A
		2nd	712	390	49	10334	5614	802			0.979544	0.695942	A
		Combined									0.897781	0.0110427	A
rs4462122	1	GWAS	643	134	8	2569	758	55	A	C	0.7176	0.000356734	A
		2nd	892	241	12	13110	3394	246			0.997275	0.967918	A
		Combined									0.884777	0.0247995	A
rs386978	1	GWAS	4	123	658	56	666	2661	T	C	1.4163	0.000361264	C
		2nd	20	260	876	251	3542	12955			0.92088	0.199398	T
		Combined									1.06067	0.272004	C
rs884518	1	GWAS	95	379	309	554	1677	1152	A	G	1.23278	0.000376281	G
		2nd	211	631	538	2627	7882	6243			1.04549	0.278397	G
		Combined									1.10227	0.0034829	G
rs3021094	1	GWAS	266	366	153	1291	1606	485	T	G	1.21573	0.000572044	G
		2nd	438	543	177	6204	7939	2605			0.978178	0.617968	T
		Combined									1.06105	0.0885401	G
rs4655463	1	GWAS	112	357	316	373	1447	1563	T	G	0.820267	0.0005885	T
		2nd	125	500	528	1809	7313	7628			1.00484	0.916664	T
		Combined									0.928918	0.0409073	T
rs9645433	1	GWAS	729	52	4	3228	155	0	A	G	1.68477	0.000610467	G
		2nd	1100	48	0	15838	892	21			0.744542	0.0495897	A
		Combined									1.05216	0.63224	G
rs17672688	1	GWAS	10	144	631	68	791	2524	A	G	1.35628	0.000623844	G
		2nd	18	260	866	290	3629	12833			0.966903	0.603672	A
		Combined									1.09369	0.0863296	G
rs4925776	1	GWAS	329	352	104	1216	1600	565	A	G	0.821772	0.000670277	A
		2nd	391	568	181	6330	7899	2519			1.09476	0.0401747	G
		Combined									0.983302	0.631076	A
rs7546131	1	GWAS	160	366	257	509	1630	1244	T	C	0.824971	0.000686998	T
		2nd	191	571	394	2768	7951	6033			0.960822	0.363008	T
		Combined									0.907945	0.00523089	T
rs12033655	1	GWAS	129	405	251	751	1671	961	T	C	1.20899	0.000686998	C
		2nd	267	558	333	3683	8322	4744			0.98733	0.767529	T
		Combined									1.06345	0.0722561	C
rs1317558	1	GWAS	4	81	700	4	248	3131	T	C	0.65553	0.000753278	T
		2nd	6	86	1063	39	1301	15412			0.968903	0.769723	T
		Combined									0.830021	0.0217763	T
rs10865262	2	GWAS	600	169	15	2277	1008	97	T	C	0.669507	1.12132e-06	T
		2nd	764	321	40	11444	4751	531			1.03117	0.592064	C
		Combined									0.889136	0.0117436	T
rs11125535	2	GWAS	20	210	555	140	1117	2126	T	C	1.37641	2.2033e-05	C
		2nd	64	362	728	704	5334	10714			0.934691	0.202785	T
		Combined									1.06882	0.121874	C
rs13032879	2	GWAS	163	395	227	561	1600	1222	A	G	0.794589	4.11906e-05	A
		2nd	185	547	401	2935	8085	5730			1.05036	0.267957	G
		Combined									0.944397	0.0994273	A
rs17320299	2	GWAS	51	319	415	153	1185	2045	A	G	0.766574	4.13739e-05	A
		2nd	70	432	658	885	5933	9934			0.912365	0.065894	A
		Combined									0.857015	8.67221e-05	A
rs1526070	2	GWAS	538	226	21	2079	1144	160	A	G	0.745378	5.93906e-05	A
		2nd	742	350	55	10538	5504	710			0.962845	0.482324	A
		Combined									0.877639	0.00258642	A
rs6754391	2	GWAS	13	177	595	94	959	2329	T	C	1.37753	9.24162e-05	C
		2nd	41	317	785	469	4598	11685			0.936125	0.248748	T
		Combined									0.147048	1.07	C
rs9646859	2	GWAS	360	338	87	1299	1605	478	A	G	0.793593	0.000101246	A
		2nd	426	569	136	6717	7771	2263			1.02057	0.650132	G
		Combined									0.930124	0.042961	A
rs17783590	2	GWAS	5	133	647	16	398	2967	T	C	0.678538	0.000109737	T
		2nd	6	148	996	86	2180	14485			1.00989	0.907678	C
		Combined									0.864239	0.023914	T
rs2080727	2	GWAS	668	109	8	2668	674	41	T	C	0.688743	0.000201372	T
		2nd	900	224	13	13267	3248	222			0.996372	0.958368	T
		Combined									0.877426	0.0216254	T
rs1561324	2	GWAS	5	141	639	19	434	2930	A	G	0.70498	0.000341879	A
		2nd	5	159	997	87	2278	14387			1.00598	0.942386	G
		Combined									0.874127	0.0325824	A
rs12472249	2	GWAS	12	104	669	14	358	3011	T	C	0.692619	0.000373348	T
		2nd	7	142	1010	79	2003	14669			0.955593	0.598499	T
		Combined									0.841104	0.00925279	T
rs7557757	2	GWAS	0	43	742	2	94	3287	T	C	0.525674	0.00038343	T
		2nd	0	35	1122	8	508	16235			1.03463	0.847558	T
		Combined									0.769924	0.037774	T
rs1816208	2	GWAS	579	187	19	2675	654	48	T	C	1.33051	0.000399598	C
		2nd		NG		12888	3597	252			#VALUE!	#VALUE!
		Combined
rs935840	2	GWAS	30	269	486	100	954	2307	T	G	0.780602	0.000410189	T
		2nd	31	342	776	486	4948	11300			1.00747	0.894678	G
		Combined									0.913761	0.0401442	T
rs17418194	2	GWAS	2	67	716	4	181	3198	T	C	0.611293	0.000426819	T
		2nd	2	81	1075	14	978	15759			0.812547	0.0705451	T
		Combined									0.725936	0.000313092	T
rs2581081	2	GWAS	213	393	179	1111	1640	632	A	G	1.21754	0.000434614	G
		2nd	367	558	229	5187	8266	3299			0.986146	0.74779	A
		Combined									1.06718	0.0578735	G
rs16830502	2	GWAS	7	163	615	32	507	2844	A	G	0.728951	0.000444379	A
		2nd	12	184	962	138	2743	13871			1.00365	0.961343	G
		Combined									0.885031	0.0345397	A
rs16827136	2	GWAS	75	318	392	234	1254	1894	A	C	0.808589	0.000496853	A
		2nd		NG		1260	6476	9016			-	-
		Combined									-	-
rs12619798	2	GWAS	33	257	495	94	956	2332	T	C	0.784897	0.000589714	T
		2nd	47	341	770	523	5041	11188			0.960026	0.456675	T
		Combined									0.891154	0.00778573	T
rs2114808	2	GWAS	216	412	157	1161	1636	586	A	G	1.21424	0.000594374	G
		2nd	376	574	205	5633	8092	3026			1.01564	0.722393	G
		Combined									1.0849	0.0178376	G
rs2376187	2	GWAS	18	181	586	38	652	2691	T	C	0.753234	0.00060502	T
		2nd	19	234	906	183	3202	13367			0.896536	0.102152	T
		Combined									0.837559	0.00065233	T
rs10173794	2	GWAS	121	361	303	621	1676	1085	A	G	1.21746	0.000620204	G
		2nd	178	577	397	3095	8036	5620			1.08448	0.0663218	G
		Combined									1.13162	0.000384382	G
rs10172922	2	GWAS	249	390	146	905	1694	783	T	C	0.824779	0.000659236	T
		2nd	245	499	249	4559	8394	3799			1.10391	0.0319361	C
		Combined									0.981957	0.609702	T
rs4972281	2	GWAS	354	345	86	1730	1373	280	T	C	1.22616	0.000661868	C
		2nd	604	472	80	8299	6945	1507			0.889311	0.0151146	T
		Combined									1.00542	0.885285	C
rs16827148	2	GWAS	392	318	74	1897	1249	237	T	G	1.23038	0.000675937	G
		2nd	636	438	79	9015	6472	1261			0.949508	0.295458	T
		Combined									1.04938	0.209712	G
rs10183733	2	GWAS	12	166	607	33	562	2786	A	G	0.746334	0.000795746	A
		2nd	13	193	953	168	3034	13549			1.07194	0.343333	G
		Combined									0.930234	0.19782	A
rs16834591	2	GWAS	147	383	255	509	1582	1292	A	G	0.824916	0.000650693	A
		2nd	169	547	422	2500	7874	6377			0.980935	0.665777	A
		Combined									0.918054	0.0144594	A
rs12713280	2	GWAS	3	75	707	20	474	2888	T	C	1.50906	0.000748012	C
		2nd	6	159	983	72	2102	14576			0.893032	0.169051	T
		Combined									1.07198	0.307828	C
rs17762788	3	GWAS	238	387	160	1259	1615	509	T	G	1.28677	8.36815e-06	G
		2nd	387	569	176	5939	8026	2786			1.0038	0.931673	G
		Combined									1.102	0.00520416	G
rs7615745	3	GWAS	88	351	346	274	1346	1763	T	C	0.771426	1.32328e-05	T
		2nd	93	481	557	1554	6922	8271			1.02219	0.646916	C
		Combined									0.917777	0.021104	T
rs7630843	3	GWAS	374	329	82	1841	1308	234	T	C	1.28392	3.889e-05	C
		2nd	648	426	75	8955	6547	1248			0.904649	0.0445387	T
		Combined									1.03639	0.352044	C
rs11129176	3	GWAS	24	220	541	57	771	2553	A	G	0.731687	3.93833e-05	A
		2nd	19	302	814	376	4148	12228			0.972406	0.646248	A
		Combined									0.873632	0.00437755	A
rs4686912	3	GWAS	331	350	104	1662	1396	325	A	G	1.265	5.49825e-05	G
		2nd	497	537	106	7801	7192	1743			1.04433	0.348217	G
		Combined									1.12447	0.00122381	G
rs2378357	3	GWAS	404	312	69	1976	1197	210	T	C	1.27073	0.00010404	C
		2nd	599	470	75	9381	6289	1081			1.10182	0.0465555	C
		Combined									1.16496	7.01736e-05	C
rs16822383	3	GWAS	641	137	7	2940	427	16	A	G	1.46183	0.000104715	G
		2nd	983	162	4	14364	2278	107			0.993974	0.941791	A
		Combined									1.15565	0.0214426	G
rs1440626	3	GWAS	76	346	363	258	1299	1826	A	C	0.791771	0.000108194	A
		2nd	77	478	580	1438	6694	8620			1.03632	0.464383	C
		Combined									0.934577	0.0732608	A
rs13072365	3	GWAS	306	368	111	1529	1506	348	A	G	1.25097	0.000130705	G
		2nd	477	543	128	7225	7539	1988			1.01922	0.674263	G
		Combined									1.09915	0.00810745	G
rs9875090	3	GWAS	205	404	176	1130	1606	647	T	G	1.23315	0.000164969	G
		2nd	358	563	220	5337	8214	3199			1.01369	0.755358	G
		Combined									1.09259	0.0100412	G
rs6549876	3	GWAS	217	391	177	1144	1621	617	T	C	1.23266	0.000178175	C
		2nd	403	528	219	5623	8138	2966			0.997633	0.956835	T
		Combined									1.08119	0.0234333	C
rs2199351	3	GWAS	37	275	473	246	1316	1821	A	G	1.27481	0.000259737	G
		2nd	79	455	620	1106	6313	9331			0.943839	0.237225	A
		Combined									1.05233	0.194002	G
rs11920832	3	GWAS	297	377	111	1498	1515	370	A	C	1.23664	0.000268667	C
		2nd	449	563	139	7137	7582	2032			1.08029	0.0842778	C
		Combined									1.13502	0.000348653	C
rs575242	3	GWAS	357	329	99	1279	1600	504	A	G	0.807637	0.000268872	A
		2nd	479	491	187	6521	7775	2456			0.979506	0.64418	A
		Combined									0.911902	0.00927404	A
rs9825725	3	GWAS	459	277	49	2180	1062	137	T	C	1.2693	0.000307535	C
		2nd	733	370	48	10764	5291	695			1.01886	0.728954	C
		Combined									1.11024	0.0121863	C
rs6768035	3	GWAS	268	375	142	1351	1557	475	A	G	1.22524	0.00032971	G
		2nd	489	508	152	6657	7802	2292			0.931575	0.116344	A
		Combined									1.03494	0.33048	G
rs4974067	3	GWAS	258	390	137	954	1659	770	T	C	0.818826	0.000385777	T
		2nd	358	553	241	4701	8299	3752			0.91356	0.0374292	T
		Combined									0.876652	0.000127351	T
rs445658	3	GWAS	317	354	114	1540	1495	348	A	G	1.2302	0.000385831	G
		2nd	535	486	125	7661	7261	1829			0.978289	0.637325	A
		Combined									1.06731	0.0718501	G
rs331855	3	GWAS	178	376	231	919	1657	807	A	G	1.21773	0.000386584	G
		2nd	340	542	263	4489	8322	3938			0.933436	0.112967	A
		Combined									1.03248	0.350206	G
rs4686507		GWAS	236	366	183	805	1661	917	A	G	0.821655	0.000393958	A
		2nd	348	693	354	4114	8368	4270			0.990027	0.799369	A
		Combined									0.929324	0.0229272	A
rs10512830	3	GWAS	449	295	41	1746	1350	287	T	C	0.797207	0.00044798	T
		2nd	570	454	81	8921	6587	1238			1.04166	0.405393	C
		Combined									0.941893	0.12529	T
rs17735715	3	GWAS	53	315	417	358	1407	1618	T	C	1.24155	0.000480342	C
		2nd	107	488	559	1553	6977	8221			0.984986	0.747592	T
		Combined									1.07388	0.0569742	C
rs6779973	3	GWAS	58	319	408	346	1486	1551	A	G	1.24061	0.000539658	G
		2nd	132	481	547	1784	7116	7852			0.989789	0.825419	A
		Combined									1.07323	0.0555238	G
rs1584576	3	GWAS	202	375	208	1020	1647	715	T	G	1.21132	0.000543063	G
		2nd		NG		4744	8373	3626			-	-
		Combined									-	-
rs1995191		GWAS	91	332	362	491	1552	1340	T	C	1.22426	0.000562459	C
		2nd	168	564	415	2189	7794	6769			0.883793	0.00505348	T
		Combined									0.997161	0.935955	C
rs2121671	3	GWAS	183	389	213	635	1661	1087	T	C	0.825265	0.000619878	T
		2nd	225	578	354	3396	8234	5122			1.01727	0.692976	C
		Combined									0.941184	0.0765765	T
rs2049339	3	GWAS	649	128	8	2940	432	11	T	G	1.40927	0.000625193	G
		2nd	974	170	6	14266	2359	127			1.01587	0.845163	G
		Combined									1.14565	0.0289254	G
rs11917814	3	GWAS	236	387	162	839	1701	843	T	C	0.825181	0.000646905	T
		2nd	296	570	292	4245	8283	4223			0.995727	0.921072	T
		Combined									0.9292	0.0313374	T
rs11713137	3	GWAS	23	221	541	160	1091	2132	A	G	1.27995	0.000699459	G
		2nd		NG		657	5286	10808			-	-
		Combined									-	-
rs12489066		GWAS	523	231	31	2441	858	84	A	C	1.27778	0.00070123	C
		2nd	803	320	33	11692	4583	476			1.01265	0.82813	C
		Combined									1.10629	0.0254649	C
rs9838562	3	GWAS	89	367	329	321	1409	1653	A	C	0.81896	0.000723305	A
		2nd	101	494	563	1676	7282	7794			1.08227	0.0905749	C
		Combined									0.974077	0.473765	A
rs17755786	3	GWAS	2	76	707	19	471	2893	T	C	1.51549	0.000725164	C
		2nd	5	151	989	78	2146	14523			0.975915	0.772882	T
		Combined									1.13749	0.0638743	C
rs1547589	3	GWAS	48	291	446	141	1126	2116	T	C	0.801934	0.000824828	T
		2nd	46	367	705	787	5536	10429			1.04289	0.439417	C
		Combined									0.941483	0.148029	T
rs4389469	3	GWAS	134	378	273	457	1562	1363	T	C	0.82672	0.000844196	T
		2nd	174	516	436	2469	7747	6536			0.978828	0.635719	T
		Combined									0.917992	0.0151142	T
rs4234688		GWAS	31	247	507	196	1206	1979	T	C	1.25988	0.000848664	C
		2nd	52	386	717	894	5826	10032			1.09234	0.0941765	C
		Combined									1.15217	0.000722052	C
rs6549882	3	GWAS	582	188	15	2301	991	91	T	G	0.765221	0.000859246	T
		2nd		NG		11477	4776	498			-	-
		Combined									-	-
rs6842241	4	GWAS	100	373	312	323	1401	1648	A	C	0.760157	2.69988e-06	A
		2nd	119	502	503	1587	6948	8215			0.882325	0.00740573	A
		Combined									0.832612	4.74109e-07	A
rs2925947	4	GWAS	332	345	108	1661	1418	301	A	G	1.30189	7.03442e-06	G
		2nd	525	489	102	7844	7250	1655			0.978107	0.638656	A
		Combined									1.09233	0.0163779	G
rs9996626	4	GWAS	112	349	319	616	1671	1096	T	C	1.29445	8.48906e-06	C
		2nd	182	573	394	2802	8035	5844			1.00445	0.919469	C
		Combined									1.10278	0.00509932	C
rs2995917	4	GWAS	399	317	69	1975	1216	191	T	C	1.31662	1.00442e-05	C
		2nd	632	441	76	9254	6392	1106			1.00654	0.894856	C
		Combined									1.11374	0.0053031	C
rs11939513	4	GWAS	426	296	63	2076	1140	166	T	C	1.3153	1.57807e-05	C
		2nd	660	412	60	9712	6079	961			0.979063	0.679546	T
		Combined									1.09673	0.0207105	C
rs10007831	4	GWAS	9	130	646	72	769	2540	T	C	1.48551	1.69919e-05	C
		2nd	20	241	883	281	3728	12743			1.04884	0.469383	C
		Combined									1.18942	0.00120635	C
rs2016740	4	GWAS	275	365	145	921	1708	753	T	C	0.790287	3.34542e-05	T
		2nd	232	412	155	4999	8286	3450			0.992341	0.881166	T
		Combined									0.895158	0.00359193	T
rs2866217	4	GWAS	193	392	200	658	1647	1078	A	G	0.794828	3.92604e-05	A
		2nd	213	564	354	3214	8252	5285			1.0021	0.961717	G
		Combined									0.917432	0.012417	A
rs11730156	4	GWAS	457	278	50	2193	1050	139	A	C	1.29137	0.00010053	C
		2nd	736	373	36	10605	5426	719			0.935956	0.225366	A
		Combined									1.06244	0.149815	C
rs4835405	4	GWAS	197	399	189	1058	1659	665	T	C	1.23714	0.000147197	C
		2nd	312	567	249	5205	8234	3312			1.12206	0.00831648	C
		Combined									1.16419	9.84558e-06	C
rs7678991	4	GWAS	28	252	504	175	1258	1950	T	C	1.2829	0.000404277	C
		2nd	53	417	686	882	5786	10083			0.995141	0.924809	T
		Combined									1.08891	0.039176	C
rs9291493	4	GWAS	122	397	266	428	1589	1365	T	C	0.816498	0.000467972	T
		2nd	146	507	500	2248	7864	6637			1.10286	0.0297811	C
		Combined									0.986164	0.693895	T
rs1980391	4	GWAS	332	361	92	1264	1563	556	T	C	0.817209	0.000483902	T
		2nd	453	538	153	6381	7831	2540			0.932256	0.119151	T
		Combined									0.886161	0.000670384	T
rs4835412	4	GWAS	71	321	393	227	1249	1906	A	G	0.807929	0.000512064	A
		2nd	85	455	612	1099	6168	9482			0.894255	0.0222817	A
		Combined									0.859214	7.07811e-05	A
rs1459506	4	GWAS	145	401	239	808	1688	887	A	G	1.21533	0.000559187	G
		2nd	241	605	313	3938	8298	4515			1.05705	0.198221	G
		Combined									1.11247	0.00181773	G
rs13114034	4	GWAS	669	108	8	3019	351	13	A	G	1.43972	0.00056057	G
		2nd	1028	128	3	14675	1882	157			0.872609	0.151878	A
		Combined									1.06288	0.379685	G
rs2995919	4	GWAS	126	361	298	401	1523	1452	T	C	0.821126	0.000609202	T
		2nd	136	517	478	2165	7660	6926			1.04055	0.38399	C
		Combined									0.95069	0.156819	T
rs6600814	4	GWAS	323	354	108	1570	1472	339	T	G	1.22224	0.000609363	G
		2nd	501	511	143	7568	7265	1916			1.06336	0.179314	G
		Combined									1.11993	0.00156044	G
rs13110178	4	GWAS	78	317	390	394	1555	1434	A	G	1.22989	0.000664315	G
		2nd	123	505	518	1869	7369	7511			1.01786	0.701366	G
		Combined									1.09122	0.0170997	G
rs7691894	4	GWAS	287	381	117	1438	1538	400	A	G	1.21791	0.000667948	G
		2nd	499	508	150	7187	7604	1955			1.02411	0.596566	G
		Combined									1.09245	0.0127426	G
rs6844506	4	GWAS	19	212	554	130	1067	2179	T	C	1.29217	0.000680096	C
		2nd	39	383	733	635	5216	10898			0.963066	0.484739	T
		Combined									1.06788	0.13341	C
rs1369169	4	GWAS	194	376	215	986	1646	751	T	G	1.20661	0.000691326	G
		2nd	283	585	289	4628	8390	3734			1.12435	0.00625731	G
		Combined									1.15621	2.06904e-05	G
rs12501488	4	GWAS	398	316	71	1509	1465	406	A	G	0.815618	0.000731189	A
		2nd	506	526	121	7501	7374	1876			1.00426	0.925976	G
		Combined									0.929088	0.0442622	A
rs2029635	4	GWAS	24	256	505	93	886	2403	A	G	0.785221	0.000755544	A
		2nd		NG		489	4644	11616			-	-
		Combined									-	-
rs10024834	4	GWAS	228	397	160	1177	1636	570	A	G	1.20889	0.000780136	G
		2nd	253	398	141	5883	8034	2833			1.08714	0.108903	G
		Combined									1.1411	0.000546159	G
rs1113272	4	GWAS	58	314	413	353	1442	1587	T	C	1.23059	0.000808725	C
		2nd		NG		1631	7093	8024			-	-
		Combined									-	-
rs7735526	5	GWAS	522	241	22	2489	823	71	T	G	1.33456	9.94199e-05	G
		2nd	839	284	25	12281	4153	317			1.02116	0.730897	G
		Combined									1.13409	0.007556	G
rs263350	5	GWAS	573	193	19	2659	688	36	A	G	1.36823	0.000115274	G
		2nd	900	241	15	13017	3470	259			0.982318	0.790592	A
		Combined									1.11544	0.0335543	G
rs1469684	5	GWAS	26	183	576	138	1023	2222	A	G	1.33706	0.00012932	G
		2nd	59	356	732	607	5044	11101			0.881913	0.0193452	A
		Combined									1.02197	0.619588	G
rs818121	5	GWAS	335	365	85	1264	1580	539	T	C	0.800804	0.000144661	T
		2nd	427	532	177	6590	7700	2455			1.05849	0.205653	C
		Combined									0.95385	0.181889	T
rs379439	5	GWAS	217	407	161	1172	1622	580	A	C	1.23619	0.000168951	C
		2nd	393	541	194	5834	8058	2857			1.00274	0.950859	C
		Combined									1.08544	0.018232	C
rs10473985	5	GWAS	1	83	701	4	223	3156	A	G	0.614852	0.000176815	A
		2nd	3	71	1083	24	1116	15612			1.04565	0.710385	G
		Combined									0.836143	0.0407316	A
rs6874435	5	GWAS	586	185	14	2720	629	34	A	G	1.3694	0.000180259	G
		2nd	639	142	13	13526	3040	183			1.04527	0.597821	G
		Combined									1.19041	0.00315135	G
rs10940593	5	GWAS	75	361	349	266	1354	1762	A	C	0.800165	0.000227522	A
		2nd	105	577	705	1395	7003	8354			1.04277	0.336138	C
		Combined									0.953974	0.182936	A
rs155783	5	GWAS	152	405	228	547	1616	1216	T	C	0.812235	0.000237736	T
		2nd	186	545	417	2766	7982	6004			1.01664	0.709311	C
		Combined									0.934713	0.0515638	T
rs1821263	5	GWAS	39	308	437	149	1084	2150	T	C	0.785834	0.000255678	T
		2nd	57	364	725	747	5500	10502			1.00144	0.978531	T
		Combined									0.912403	0.0264719	T
rs153445	5	GWAS	42	265	478	233	1338	1812	A	G	1.27354	0.000291966	G
		2nd	83	466	608	1140	6362	9250			0.925097	0.108028	A
		Combined									1.03656	0.357359	G
rs6882257	5	GWAS	8	125	652	51	722	2610	T	C	1.40289	0.000379013	C
		2nd	13	227	912	216	3290	13241			1.01348	0.846233	C
		Combined									1.14018	0.0186519	C
rs1065018	5	GWAS	477	264	44	1809	1339	235	A	G	0.791398	0.000434722	A
		2nd	601	463	80	9212	6393	1146			1.06919	0.169494	G
		Combined									0.95953	0.291269	A
rs11749475	5	GWAS	54	324	407	356	1454	1568	T	C	1.24211	0.000480614	C
		2nd		NG		1494	7138	8119			-	-
		Combined									-	-
rs700917	5	GWAS	249	405	131	939	1686	756	A	G	0.821488	0.000544198	A
		2nd		NG			NG				-	-
		Combined									-	-
rs1038143	5	GWAS	15	165	605	28	588	2767	A	G	0.741906	0.000582741	A
		2nd	8	216	932	202	3263	13272			1.10298	0.169341	G
		Combined									0.949225	0.343571	A
rs7726288	5	GWAS	461	276	48	2196	1038	149	T	C	1.25294	0.000589441	C
		2nd	728	361	66	10509	5478	760			1.0273	0.610634	C
		Combined									1.10968	0.0115911	C
rs17749734	5	GWAS	12	160	613	66	887	2429	A	G	1.34287	0.000610364	G
		2nd	26	317	814	364	4244	12143			0.918592	0.148033	A
		Combined									1.04444	0.368349	G
rs1995777	5	GWAS	107	379	299	627	1622	1134	T	C	1.21559	0.000652185	C
		2nd	192	547	420	2838	8094	5820			1.03955	0.376551	C
		Combined									1.10212	0.00524269	C
rs4429843	5	GWAS	399	327	59	1526	1496	359	A	G	0.811173	0.000727319	A
repeat		2nd		NG		7782	7238	1730			-	-
		Combined									-	-
rs2591454	5	GWAS	673	108	4	2730	617	36	A	G	0.70405	0.000746309	A
		2nd	937	201	19	13527	3064	161			1.02452	0.73153	G
		Combined									0.902621	0.079259	A
rs6863273	5	GWAS	100	349	336	335	1394	1651	T	C	0.821789	0.000765513	T
		2nd	130	506	519	1661	7195	7894			0.922367	0.077686	T
		Combined									0.881815	0.00050352	T
rs6894230	5	GWAS	72	364	349	458	1577	1347	A	G	1.22319	0.000767585	G
		2nd	143	496	457	2128	7466	7156			0.970501	0.519522	A
		Combined									1.05867	0.116996	G
rs1777220	6	GWAS	28	255	502	85	879	2419	T	G	0.743162	3.31047e-05	T
		2nd	26	328	805	513	4721	11518			1.05594	0.348919	G
		Combined									0.924396	0.0801942	T
rs9295475	6	GWAS	233	375	177	1169	1644	569	A	G	1.23949	0.000132549	G
		2nd	391	531	217	5864	8102	2786			1.06583	0.14614	G
		Combined									1.12858	0.000465136	G
rs9398785	6	GWAS	97	389	297	355	1470	1557	T	C	0.800308	0.000145458	T
		2nd	127	513	482	2046	7510	7193			1.02036	0.662303	C
		Combined									0.931702	0.049804	T
rs4712523	6	GWAS	223	366	196	1091	1671	618	A	G	1.23574	0.00015673	G
		2nd	362	552	231	5458	8222	3067			1.05938	0.184596	G
		Combined									1.12277	0.000750942	G
rs9346223	6	GWAS	559	209	17	2632	694	57	T	G	1.34389	0.000163123	G
		2nd	879	255	17	12718	3763	271			0.973753	0.681834	G
		Combined									1.10442	0.0474887	G
rs518347	6	GWAS	461	289	35	1797	1316	270	T	C	0.786352	0.00024758	T
		2nd	625	430	88	9075	6496	1179			1.00408	0.933831	T
		Combined									0.917589	0.0285041	T
rs11966261	6	GWAS	140	383	262	761	1682	940	T	C	1.22994	0.000251195	C
		2nd	261	542	350	3570	8330	4851			1.00144	0.973399	C
		Combined									1.08068	0.0236728	C
rs3734806	6	GWAS	37	270	478	219	1340	1824	A	G	1.27616	0.000304977	G
		2nd	96	413	633	1053	6253	9446			0.922567	0.101753	A
		Combined									1.03605	0.369901	G
rs852003	6	GWAS	70	318	397	390	1513	1480	T	C	1.24331	0.000357465	C
		2nd	137	480	528	1774	7280	7692			0.973266	0.557421	T
		Combined									1.06547	0.083992	C
rs7743714	6	GWAS	80	351	354	460	1605	1318	A	C	1.23771	0.00036691	C
		2nd	157	521	465	2252	7700	6798			0.99583	0.926137	C
		Combined									1.07759	0.0367589	C
rs6908117	6	GWAS	65	309	411	383	1442	1555	T	C	1.24207	0.000385419	C
		2nd	118	506	530	1639	7004	8109			0.934471	0.144715	T
		Combined									1.03934	0.295871	C
rs6915344	6	GWAS	316	363	106	1150	1660	573	T	C	0.81421	0.000406509	T
		2nd	410	544	192	5990	8050	2711			1.01154	0.794383	C
		Combined									0.934159	0.0515599	T
rs6907099	6	GWAS	558	206	21	2585	749	49	A	G	1.31302	0.00051962	G
		2nd		NG		12710	3749	293			-	-
		Combined									-	-
rs7452170	6	GWAS	103	355	327	585	1570	1223	A	G	1.21938	0.000537039	G
		2nd	186	537	424	2680	7934	6136			1.00245	0.956081	G
		Combined									1.08002	0.0284057	G
rs2328529	6	GWAS	138	364	283	440	1558	1378	A	C	0.82246	0.000611153	A
		2nd	175	492	486	2120	7629	6982			0.955719	0.313441	A
		Combined									0.9026	0.00362511	A
rs10485151	6	GWAS	0	43	742	7	303	3073	A	G	1.75031	0.000614198	G
		2nd	3	97	1055	33	1503	15216			1.05274	0.6207	G
		Combined									1.23696	0.0150992	G
rs1038304	6	GWAS	305	366	114	1123	1639	621	A	G	0.822156	0.000630973	A
		2nd	393	558	200	5891	8043	2815			1.03351	0.452179	G
		Combined									0.949122	0.133125	A
rs12527371	6	GWAS	7	110	668	39	652	2692	T	C	1.40836	0.000690966	C
		2nd	15	217	926	205	3125	13422			0.988054	0.863774	T
		Combined									1.11595	0.0553328	C
rs9464252	6	GWAS	156	379	250	821	1660	902	T	C	1.20836	0.000808814	C
		2nd	270	557	328	3744	8315	4689			0.987625	0.773178	T
		Combined									1.06552	0.0633987	C
rs9460540	6	GWAS	362	340	83	1352	1574	455	A	G	0.795539	0.000849852	A
		2nd	482	527	143	6779	7774	2199			0.955614	0.312822	A
		Combined									0.903035	0.00450911	A
rs7453429	6	GWAS	488	263	34	1885	1301	197	A	G	0.795539	0.000304977	A
		2nd	685	394	74	9736	6088	928			0.988604	0.821275	A
		Combined									0.914441	0.0276543	A
rs1946120	7	GWAS	32	227	526	67	834	2482	A	G	0.735046	2.678e-05	A
		2nd	13	205	579	363	4247	12141			1.02853	0.698549	G
		Combined									0.875637	0.010075	A
rs41541	7	GWAS	43	262	480	98	1012	2271	T	C	0.761868	7.73369e-05	T
		2nd	35	379	732	674	5240	10838			1.00467	0.931994	C
		Combined									0.906552	0.0210607	T
rs3111453	7	GWAS	628	148	9	2882	484	17	A	G	1.43069	0.000140864	G
		2nd	1004	146	9	14404	2244	104			0.9642	0.66531	A
		Combined									1.13592	0.0406361	G
rs2074633	7	GWAS	258	382	145	1319	1582	481	T	C	1.2403	0.000147077	C
		2nd	397	567	174	6520	7830	2401			1.11074	0.0176177	C
		Combined									1.15818	2.53924e-05	C
rs7787246	7	GWAS	0	22	763	2	209	3172	A	G	2.30552	0.000151398	G
		2nd	2	45	750	14	820	15916			0.818877	0.182061	A
		Combined									1.22267	0.10081	G
rs9638622	7	GWAS	652	128	5	2613	713	56	A	G	0.696216	0.000156676	A
		2nd	902	207	21	13262	3245	245			0.986872	0.850783	A
		Combined									1.22267	0.10081	A
rs7788668	7	GWAS	8	162	615	30	504	2849	A	C	0.714509	0.000187588	A
		2nd	9	215	931	148	2841	13763			0.920859	0.249084	A
		Combined									0.836703	0.00148415	A
rs6947394	7	GWAS	101	302	382	253	1345	1785	A	G	0.800848	0.000203361	A
		2nd	68	327	397	1440	6775	8537			0.980182	0.725131	A
		Combined									0.890994	0.00516171	A
rs10486458	7	GWAS	668	112	5	3031	341	10	T	C	1.49261	0.000207865	C
		2nd	1045	106	5	14954	1732	65			0.897599	0.275007	T
		Combined									1.10921	0.152628	C
rs4730401	7	GWAS	101	302	382	254	1342	1784	A	G	0.801445	0.000211827	A
		2nd	102	469	578	1440	6775	8537			0.977508	0.633679	A
		Combined									0.905536	0.00777231	A
rs4141039	7	GWAS	597	173	15	2346	941	96	T	C	0.739425	0.000216133	T
		2nd	795	328	26	11827	4458	465			1.03371	0.570219	C
		Combined									0.918036	0.0704592	T
rs12532410	7	GWAS	575	188	21	2664	672	46	T	C	1.34325	0.000233013	C
		2nd	914	218	26	12911	3614	216			0.960088	0.540579	T
		Combined									1.09524	0.077024	C
rs41825	7	GWAS	401	324	60	1957	1237	189	A	G	1.2602	0.000249151	G
		2nd	616	469	61	9338	6304	1110			1.0182	0.715308	G
		Combined									1.10202	0.012246	G
rs3778810	7	GWAS	165	401	219	883	1724	776	A	G	1.22811	0.000293878	G
		2nd	328	546	281	4525	8334	3886			0.994941	0.90653	A
		Combined									1.07396	0.0365383	G
rs324662	7	GWAS	42	282	461	129	1045	2202	A	G	0.787403	0.000360002	A
		2nd	53	353	750	650	5270	10831			0.984826	0.777253	A
		Combined									0.903611	0.0157928	A
rs3128421	7	GWAS	722	61	2	3214	168	1	T	G	1.67979	0.000440462	G
		2nd	1089	60	1	15919	823	8			1.07845	0.570213	G
		Combined									1.29894	0.0079605	G
rs895709	7	GWAS	13	138	634	21	480	2881	A	G	0.721185	0.000445794	A
		2nd	4	184	969	121	2435	14196			0.959757	0.599883	A
		Combined									0.856227	0.0096018	A
rs17150487	7	GWAS	5	128	652	10	409	2962	T	C	0.698111	0.000475054	T
		2nd	6	133	1015	96	2051	14605			1.07032	0.447109	C
		Combined									0.903834	0.12918	T
rs2302340	7	GWAS	136	396	253	480	1602	1299	A	G	0.821784	0.000601586	A
		2nd	163	543	448	2403	7890	6446			1.01163	0.794522	G
		Combined									0.936411	0.0602357	A
rs3778812	7	GWAS	121	397	267	701	1671	1009	A	G	1.21512	0.000637558	G
		2nd	255	545	355	3458	8337	4956			0.994277	0.894273	A
		Combined									1.06993	0.0491708	G
rs797636	7	GWAS	592	178	15	2725	618	38	T	C	1.33164	0.000646193	C
		2nd	922	211	19	13329	3245	178			1.00619	0.928944	C
		Combined									1.12282	0.0304198	C
rs12672414	7	GWAS	136	359	290	678	1685	1020	T	C	1.21399	0.000650896	C
		2nd	201	592	350	3237	8223	5285			1.0165	0.707274	C
		Combined									1.08606	0.0170243	C
rs4383872	7	GWAS	42	277	465	124	1052	2207	A	G	0.795068	0.000672469	A
		2nd	38	388	727	669	5202	10852			0.96494	0.508181	A
		Combined									0.896352	0.00915174	A
rs11563973	7	GWAS	322	380	83	1258	1585	539	T	G	0.821588	0.000774123	T
		2nd	458	514	180	6193	8036	2520			0.95455	0.29346	T
		Combined									0.903159	0.0039443	T
rs169642	7	GWAS	470	274	41	2207	1062	111	A	G	1.25528	0.000875069	G
		2nd	730	382	40	10809	5291	652			1.02338	0.667466	G
		Combined									1.10417	0.0185803	G
rs10046782	8	GWAS	48	263	474	123	1013	2245	T	G	0.775766	0.000149372	T
		2nd	50	432	904	628	5179	10945			1.00095	0.984915	G
		Combined									0.915244	0.027798	T
rs1524838	8	GWAS	27	211	547	142	1145	2092	A	G	1.32284	0.000149546	G
		2nd	32	388	728	709	5421	10620			1.0465	0.401619	G
		Combined									1.13829	0.0029615	G
rs17663618	8	GWAS	744	40	1	3291	92	0	A	G	1.99832	0.000187345	G
		2nd	1108	50	0	16139	600	13			1.15889	0.325248	G
		Combined									1.4083	0.00298101	G
rs11778879	8	GWAS	489	255	41	1849	1318	216	T	C	0.78211	0.000278226	T
		2nd	659	442	57	9540	6158	1052			0.96501	0.480186	T
		Combined									0.894305	0.00551957	T
rs1159873	8	GWAS	52	351	382	219	1223	1941	A	C	0.797609	0.000284514	A
		2nd	64	425	658	1044	6240	9467			1.04151	0.42034	C
		Combined									0.939583	0.11142	A
rs4840480	8	GWAS	625	149	11	2855	511	17	T	C	1.40026	0.000284769	C
		2nd	938	188	11	14032	2609	109			1.10393	0.186117	C
		Combined									1.20859	0.00111878	C
rs11786561	8	GWAS	7	116	662	47	679	2654	A	G	1.42513	0.000319414	G
		2nd	14	202	922	163	3065	13523			1.0018	0.980013	G
		Combined									1.14126	0.0227904	G
rs3815868	8	GWAS	723	62	0	2968	404	11	T	C	0.607818	0.000325213	T
		2nd	1041	110	5	14851	1836	65			0.878196	0.18047	T
		Combined									0.774222	0.00118372	T
rs4407910	8	GWAS	434	292	59	1624	1442	317	A	G	0.799287	0.000380336	A
		2nd	586	461	102	8227	7010	1514			0.951898	0.300561	A
		Combined									0.892553	0.00273921	A
rs17077621	8	GWAS	4	98	683	41	562	2779	T	C	1.4384	0.00067756	C
		2nd	11	229	1144	119	2698	13934			0.963223	0.585535	T
		Combined									1.09507	0.117765	C
rs12677056	8	GWAS	7	110	668	12	356	3015	T	C	0.697827	0.000698157	T
		2nd	7	168	979	54	1842	14856			0.721892	4.88451e-05	T
		Combined									0.711481	1.16333e-07	T
rs4871749	8	GWAS	126	335	324	363	1501	1518	T	C	0.824195	0.000824539	T
		2nd	122	519	509	1858	7515	7378			1.01585	0.730289	C
		Combined									0.937844	0.074207	T
rs10087780	8	GWAS	78	369	338	297	1378	1708	T	C	0.818748	0.000826191	T
		2nd	102	485	561	1601	6891	8259			1.00562	0.906194	C
		Combined									0.930651	0.0517503	T
rs1470777	8	GWAS	202	380	203	1000	1694	689	T	C	1.20601	0.000846212	C
		2nd	341	551	257	4938	8215	3598			1.01395	0.750353	C
		Combined									1.08148	0.0220517	C
rs1885783	9	GWAS	339	374	72	1782	1331	270	T	G	1.28908	2.47991e-05	G
		2nd	549	487	108	8363	6922	1464			1.06484	0.181032	G
		Combined									1.14329	0.000287649	G
rs1327377	9	GWAS	50	338	397	172	1234	1977	T	G	0.77998	0.000109022	T
		2nd	60	436	647	1079	6125	9548			1.02187	0.669714	G
		Combined									0.92514	0.0478212	T
rs7025486	9	GWAS	60	300	424	179	1145	2059	A	G	0.784795	0.000129689	A
		2nd	61	419	656	828	5859	10063			0.92535	0.126765	A
		Combined									0.867015	0.000341279	A
rs2297409	9	GWAS	99	335	351	497	1634	1252	A	G	1.2369	0.000312026	G
		2nd	146	562	444	2500	7838	6413			1.05486	0.232387	G
		Combined									1.118	0.00167764	G
rs10810131	9	GWAS	558	203	23	2168	1080	130	T	C	0.76311	0.00033696	T
		2nd	762	353	39	10983	5152	616			0.975389	0.652023	T
		Combined									0.89294	0.010922	T
rs4979042	9	GWAS	12	151	622	29	502	2851	A	C	0.725505	0.000365762	A
		2nd	8	193	959	165	2590	13996			0.964404	0.633437	A
		Combined									0.861068	0.00976233	A
rs10988495	9	GWAS	284	371	130	1397	1575	411	A	G	1.2276	0.000382092	G
		2nd	459	533	166	6561	7803	2387			0.99183	0.853978	A
		Combined									1.07254	0.0459522	G
rs10123951	9	GWAS	493	264	27	2367	915	101	A	G	1.28456	0.000384414	G
		2nd	804	315	34	11250	4936	565			0.90082	0.0712422	A
		Combined									1.03183	0.482553	A
rs4743473	9	GWAS	312	374	99	1578	1457	347	A	G	1.22922	0.000426638	G
		2nd	515	496	133	7559	7339	1851			1.01565	0.73609	G
		Combined									1.09115	0.0155896	G
rs10759367	9	GWAS	327	370	88	1229	1632	522	A	G	0.812567	0.000428804	A
		2nd	426	553	173	6374	7813	2562			1.01694	0.70572	G
		Combined									0.937553	0.0670338	A
rs2740479	9	GWAS	101	352	332	324	1428	1631	A	G	0.813454	0.000437583	A
		2nd	121	519	492	1681	7158	7911			0.904149	0.0289789	A
		Combined									0.868191	9.71558e-05	A
rs1322291	9	GWAS	368	330	86	1351	1579	453	T	C	0.811669	0.000466949	T
		2nd	469	543	142	6839	7701	2211			0.984754	0.732427	C
		Combined									0.917443	0.0162002	T
rs11138872	9	GWAS	58	307	420	168	1211	2001	A	C	0.80274	0.000616497	A
		2nd	61	385	697	933	5930	9888			1.06416	0.233752	C
		Combined									0.954937	0.25174	A
rs4268201	9	GWAS	46	288	451	144	1084	2153	T	G	0.798431	0.000640712	T
		2nd	46	383	688	751	5511	10490			0.980342	0.710754	T
		Combined									0.905018	0.0162558	T
rs1330209	9	GWAS	760	24	1	3163	219	1	T	G	0.494613	0.000641784	T
		2nd	1061	68	4	15740	996	15			1.09846	0.438053	G
		Combined									0.86184	0.151773	T
rs2104535	9	GWAS	210	357	217	1002	1673	707	A	C	1.20814	0.000665818	C
		2nd	328	578	233	4778	8279	3695			0.96298	0.386616	A
		Combined									1.04974	0.157107	C
rs3008682	9	GWAS	743	41	1	3283	99	1	T	C	1.84663	0.000684927	C
		2nd	1103	37	0	16120	624	8			0.847058	0.330864	T
		Combined									1.16622	0.21317	C
rs1887438	9	GWAS	106	367	312	351	1492	1540	A	G	0.82036	0.00072365	A
		2nd	135	511	490	1830	7463	7459			0.948788	0.248721	A
		Combined									0.898585	0.0029326	A
rs9411446	9	GWAS	173	372	240	586	1603	1194	A	G	0.829056	0.000755285	A
		2nd	194	570	378	2940	8076	5735			0.988282	0.788598	A
		Combined									0.923575	0.0214528	A
rs1570304	9	GWAS	706	76	3	3156	222	5	T	C	1.54291	0.000836865	C
		2nd	1068	78	3	15540	1176	35			0.982187	0.876899	T
		Combined									1.18139	0.0527955	C
rs3750396	9	GWAS	25	225	535	141	1157	2085	A	G	1.27693	0.000840998	G
		2nd	63	380	694	724	5434	10590			0.903517	0.0528043	A
		Combined									1.02081	0.626404	G
rs1411606	9	GWAS	53	319	413	161	1244	1978	T	C	0.805426	0.000842509	T
		2nd	75	375	683	933	6012	9806			1.01955	0.707482	C
		Combined									0.933467	0.0849127	T
rs11138889	9	GWAS	35	264	486	100	996	2287	A	G	0.792677	0.000864449	A
		2nd	37	327	766	561	4903	11286			1.01661	0.772924	G
		Combined									0.923348	0.0694317	A
rs2892380	10	GWAS	469	270	46	2242	1007	133	T	C	1.28367	0.000173019	C
		2nd	763	340	50	10874	5221	657			0.973106	0.620309	T
		Combined									1.08539	0.0535528	C
rs9420082	10	GWAS	599	175	11	2373	915	95	A	G	0.736367	0.000210788	A
		2nd	864	257	30	12179	4205	368			0.923183	0.201431	A
		Combined									0.848087	0.000932986	A
rs11004401	10	GWAS	8	120	656	14	383	2983	T	C	0.685562	0.000210942	T
		2nd	2	160	964	67	1995	14689			0.863985	0.0813486	T
		Combined									0.787615	0.000238168	T
rs1937411	10	GWAS	634	140	11	2897	464	21	A	G	1.41484	0.00021667	G
		2nd	961	192	3	14221	2424	107			1.09589	0.234057	G
		Combined									1.21182	0.00127967	G
rs3107448	10	GWAS	429	308	48	2102	1097	184	T	C	1.24534	0.000583946	C
		2nd	703	358	58	10120	5831	801			0.942483	0.26584	T
		Combined									1.05403	0.200781	C
rs2764986	10	GWAS	60	338	387	206	1279	1898	A	G	0.806268	0.00059455	A
		2nd	78	460	599	1130	6260	9360			0.918018	0.08154	A
		Combined									0.87514	0.000510284	A
rs875861	10	GWAS	348	354	83	1301	1612	470	A	G	0.81533	0.000616091	A
		2nd	442	526	161	6596	7810	2333			1.01242	0.783599	G
		Combined									0.935524	0.0621605	A
rs4948383	10	GWAS	81	351	353	492	1538	1353	T	G	1.21967	0.000735015	G
		2nd	144	521	471	2346	7550	6855			1.04132	0.377167	G
		Combined									1.10577	0.00518323	G
rs780664	10	GWAS	277	372	136	1362	1575	446	T	C	1.21188	0.000777347	C
		2nd	450	506	195	6607	7748	2395			1.06544	0.155008	C
		Combined									1.11781	0.00144142	C
rs7946354	11	GWAS	355	343	86	1306	1563	510	T	G	0.793806	8.54421e-05	T
		2nd	291	393	107	6715	7591	2350			1.06476	0.239997	G
		Combined									0.931065	0.0698562	T
rs1670644	11	GWAS	114	379	292	683	1601	1098	T	G	1.23243	0.000218499	G
		2nd	192	575	389	2962	8166	5624			1.02394	0.587371	G
		Combined									1.09886	0.00656659	G
rs7105145	11	GWAS	121	364	300	378	1524	1481	A	C	0.808106	0.00023517	A
		2nd	133	460	560	1989	7408	7355			1.12033	0.0149704	C
		Combined									0.989033	0.759733	A
rs4945143	11	GWAS	126	380	279	411	1556	1393	A	C	0.810863	0.00028487	A
		2nd	137	501	510	2177	7658	6899			1.09874	0.0394536	C
		Combined									0.979844	0.567612	A
rs582631	11	GWAS	234	399	152	1242	1586	555	T	C	1.22102	0.000375567	C
		2nd	407	568	166	5962	8055	2735			0.961991	0.380889	T
		Combined									1.05354	0.133805	C
rs10502234	11	GWAS	0	47	738	9	326	3048	A	G	1.73767	0.000414227	G
		2nd	1	99	1056	41	1515	15196			1.09569	0.384185	G
		Combined									1.27935	0.00458861	G
rs502566	11	GWAS	511	248	26	1981	1236	164	T	G	0.780076	0.000485448	T
		2nd	717	392	44		NG				-	-
		Combined									-	-
rs10501667	11	GWAS	133	394	258	755	1662	966	A	G	1.21558	0.000546917	G
		2nd	239	569	341	3582	8289	4880			1.02299	0.600395	G
		Combined									1.0909	0.0113488	G
rs1176713	11	GWAS	492	257	36	1903	1265	215	A	G	0.794105	0.000678192	A
		2nd	663	421	65	9685	5997	1068			0.983733	0.748247	A
		Combined									0.909654	0.0193896	A
rs575042	11	GWAS	0	64	721	16	393	2974	A	G	1.57355	0.000846282	G
		2nd	29	91	1015	78	1961	14689			0.96159	0.660279	A
		Combined									1.12865	0.0998346	G
rs669834	11	GWAS	121	381	283	650	1696	1037	A	G	1.21157	0.000851391	G
		2nd	215	574	360	3114	8158	5480			0.969836	0.482221	A
		Combined									1.05188	0.143241	G
rs4254148	12	GWAS	1	69	715	1	163	3219	T	C	0.522407	6.46946e-06	C
		2nd	1	46	752	17	957	15778			0.984254	0.915984	C
		Combined									0.729328	0.00215079	C
rs2651364	12	GWAS	30	237	518	76	830	2477	T	C	0.730686	1.4935e-05	C
		2nd	30	322	793	371	4279	12101			0.880542	0.0282328	C
		Combined									0.818791	1.05862e-05	C
rs11836463	12	GWAS	19	133	633	22	464	2895	A	C	0.676016	1.58215e-05	C
		2nd	14	188	947	116	2464	14162			0.844045	0.0228315	C
		Combined									0.770721	6.7567e-06	C
rs11107078	12	GWAS	495	250	39	1853	1294	235	A	G	0.752284	2.49554e-05	A
		2nd	651	423	77	9495	6197	1051			1.01517	0.763058	G
		Combined									0.910003	0.0185274	A
rs10860364	12	GWAS	54	307	424	158	1140	2085	T	C	0.76328	2.69437e-05	T
		2nd	63	413	674	892	6034	9824			0.994575	0.914601	T
		Combined									0.900596	0.00862183	T
rs201395	12	GWAS	121	371	293	373	1527	1483	A	G	0.788272	4.11328e-05	A
		2nd	131	524	498	2122	7618	7010			1.06014	0.199282	G
		Combined									0.949233	0.14355	A
rs886125	12	GWAS	283	379	123	1016	1662	705	A	G	0.796372	6.23883e-05	A
		2nd	249	383	154	5321	8257	3173			1.01508	0.773313	G
		Combined									0.908033	0.011909	A
rs12582594	12	GWAS	0	82	703	17	516	2850	A	G	1.62278	7.30963e-05	G
		2nd	7	164	983	115	2397	14240			1.01809	0.824871	G
		Combined									1.18548	0.0110157	G
rs7963401	12	GWAS	348	349	88	1283	1579	521	T	C	0.796972	0.000108323	T
		2nd	469	538	148	6634	7740	2378			0.949934	0.253762	T
		Combined									0.889397	0.00100336	T
rs2036225	12	GWAS	380	325	80	1854	1294	234	T	C	1.26536	0.000109523	C
		2nd	589	476	93	8853	6644	1254			1.06489	0.186615	C
		Combined									1.13669	0.000642504	C
rs10784514	12	GWAS	568	189	28	2625	701	57	T	C	1.33523	0.000181769	C
		2nd	898	232	19	12918	3563	271			0.953488	0.478993	C
		Combined									1.09541	0.0733375	C
rs3919447	12	GWAS	148	369	268	783	1657	943	T	C	1.2324	0.000189047	C
		2nd	261	558	335	3596	8298	4858			0.977723	0.602395	T
		Combined									1.06679	0.0590755	C
rs4397895	12	GWAS	0	91	694	19	544	2820	A	G	1.54598	0.000194959	G
		2nd	7	176	973	128	2526	14098			1.01135	0.885882	G
		Combined									1.16314	0.0195059	G
rs11108793	12	GWAS	660	115	10	2991	377	15	A	G	1.45364	0.000227371	G
		2nd	995	155	9	14651	2014	87			1.15435	0.082541	G
		Combined									1.26429	0.000253334	G
rs325437	12	GWAS	467	271	47	2217	1034	131	T	C	1.2725	0.000295916	C
		2nd	721	397	40	10944	5195	612			1.09437	0.0894151	C
		Combined									1.16093	0.000344007	C
rs7971054	12	GWAS	741	44	0	3282	96	2	T	C	1.90791	0.000313054	C
		2nd	1352	46	0		NG				-	-
		Combined									-	-
rs11612661	12	GWAS	540	223	22	2116	1116	151	A	G	0.773306	0.000456787	A
		2nd	698	400	54	10697	5375	678			1.12489	0.0237454	G
		Combined									0.985366	0.727872	G
rs11047765	12	GWAS	7	123	655	54	693	2636	A	G	1.39676	0.000498976	G
		2nd	14	213	924	191	3223	13328			1.03181	0.655931	G
		Combined									1.15393	0.0117046	G
rs10734783	12	GWAS	19	170	596	92	951	2339	T	C	1.3191	0.000626361	C
		2nd	28	324	798	469	4648	11634			1.01103	0.850017	C
		Combined									1.11051	0.0261628	C
rs1948034	12	GWAS	527	226	32	2042	1167	174	A	G	0.787706	0.000746441	A
		2nd	708	390	53	10124	5774	853			0.955439	0.38532	A
		Combined									0.890535	0.00594745	A
rs4943026	13	GWAS	439	298	46	2170	1032	181	T	C	1.26271	0.000266111	C
		2nd					NG				-	-
		Combined									-	-
rs9584669	13	GWAS	725	60	0	2979	389	15	T	C	0.602911	0.000287141	T
		2nd	1071	78	5	14939	1763	49			0.673959	0.000361828	T
		Combined									0.645367	4.33442e-07	T
rs9568711	13	GWAS	135	373	276	444	1553	1381	T	C	0.814881	0.000266111	C
		2nd	146	544	464	2195	7840	6709			1.01299	0.771942	C
		Combined									0.932978	0.0488882	C
rs11149485	13	GWAS	452	288	45	2165	1063	145	T	C	1.2601	0.000266111	C
		2nd	711	393	53	10655	5365	730			1.07455	0.171903	C
		Combined									1.14261	0.00116557	C
rs7989935	13	GWAS	62	314	409	188	1227	1968	T	C	0.802189	0.000266111	T
		2nd	73	412	665	957	5987	9806			0.963547	0.462608	T
		Combined									0.898336	0.00637491	T
rs1415736	13	GWAS	150	391	244	537	1579	1267	T	C	0.822919	0.000266111	T
		2nd	170	571	408	2869	7920	5963			1.04779	0.293628	C
		Combined									0.956189	0.196996	T
rs16954372	13	GWAS	0	24	761	5	199	3177	T	C	2.03877	0.000266111	C
		2nd	2	59	1088	28	791	15929			0.920345	0.538923	T
		Combined									1.20077	0.102139	C
rs4365170	13	GWAS	7	131	647	14	433	2936	T	C	0.71728	0.000266111	T
		2nd		NG		90	2272	14390			-	-
		Combined									-	-
rs2333484	14	GWAS	67	337	381	206	1243	1933	T	C	0.755822	6.05464e-06	T
		2nd	43	305	437	1130	6206	9414			1.01973	0.745472	C
		Combined									0.885555	0.00457502	T
rs1380214	14	GWAS	572	187	26	2189	1054	140	A	G	0.736562	5.2634e-05	A
		2nd	738	366	42	11017	5138	596			1.04867	0.381948	G
		Combined									0.92315	0.0706329	A
rs1956228	14	GWAS	303	367	115	1540	1468	375	T	C	1.25407	8.60356e-05	C
		2nd	498	511	132	7391	7417	1941			1.01037	0.82208	T
		Combined									1.09766	0.0093666	C
rs12434073	14	GWAS	6	95	684	36	598	2748	A	G	1.49537	0.000168206	G
		2nd	4	109	685	114	2560	14078			1.14739	0.160195	G
		Combined									1.30154	0.000268319	G
rs1807200	14	GWAS	247	382	156	860	1702	821	A	G	0.810267	0.00019161	A
		2nd	215	405	170	4700	8180	3871			0.985124	0.773395	A
		Combined									0.901211	0.00618638	A
rs1824343	14	GWAS	49	303	433	310	1420	1653	T	G	1.25828	0.000303792	G
		2nd	83	480	586	1432	6850	8469			1.04428	0.3671	G
		Combined									1.11841	0.00343736	G
rs12895753	14	GWAS	687	93	5	2778	568	36	T	G	0.676934	0.000327659	T
		2nd	941	201	9	13882	2722	146			1.06344	0.404434	G
		Combined									0.910262	0.12274	T
rs17114642	14	GWAS	110	357	318	592	1638	1153	A	G	1.22952	0.000337916	G
		2nd	193	557	383	2775	7991	5986			0.951641	0.262381	A
		Combined									1.04719	0.18759	G
rs1380210	14	GWAS	663	117	4	2683	654	46	T	C	0.701285	0.000398906	T
		2nd	925	215	12	13583	2972	193			1.03875	0.593516	C
		Combined									0.902843	0.0766866	T
rs1998207	14	GWAS	86	351	348	486	1589	1296	T	G	1.22662	0.00055588	G
		2nd	170	530	449	2264	7898	6587			0.967909	0.461365	T
		Combined									1.05557	0.127551	G
rs6574721	14	GWAS	598	179	8	2396	893	91	A	G	0.750516	0.000560317	A
		2nd	835	285	27	12006	4299	445			0.946073	0.365948	A
		Combined									0.870573	0.00469184	A
rs225986	14	GWAS	629	149	7	2535	772	76	T	C	0.737481	0.000610326	T
		2nd	847	280	23	12476	3944	332			1.03561	0.572937	C
		Combined									0.920298	0.102377	T
rs1870435	14	GWAS	7	109	669	40	646	2696	A	G	1.41078	0.000664228	G
		2nd	10	225	920	179	3159	13414			0.988538	0.868637	A
		Combined									1.11754	0.0530847	G
rs179249	14	GWAS	436	301	47	2070	1181	131	T	C	1.25218	0.000730629	C
		2nd		NG			NG				-	-
		Combined									-	-
rs2236241	14	GWAS	438	293	54	1670	1406	307	A	G	0.807557	0.000742824	A
		2nd	582	466	105	8339	6984	1427			0.997479	0.957367	A
		Combined									0.92327	0.0352772	A
rs593647	15	GWAS	100	380	305	321	1484	1578	A	G	0.777632	2.12725e-05	A
		2nd	116	493	543	1765	7330	7650			1.04518	0.340854	G
		Combined									0.93645	0.0701079	A
rs2572209	15	GWAS	291	388	105	1514	1483	373	T	C	1.24905	0.000133696	C
		2nd	520	495	137	7426	7407	1918			0.991839	0.858312	T
		Combined									1.08153	0.0287958	C
rs16973930	15	GWAS	36	224	525	83	847	2452	T	C	0.764084	0.000177865	T
		2nd	36	311	808	416	4494	11842			0.950986	0.38511	T
		Combined									0.873073	0.00272047	T
rs3812924	15	GWAS	522	234	29	2006	1203	170	A	G	0.771069	0.000258806	A
		2nd	697	396	54	10376	5618	755			1.04165	0.433714	G
		Combined									0.934111	0.104293	A
rs736923	15	GWAS	130	389	266	442	1584	1357	A	G	0.812722	0.00031101	A
		2nd	163	468	475	2300	7880	6568			1.06052	0.198637	G
		Combined									0.958024	0.228978	A
rs6494537	15	GWAS	382	330	73	1854	1305	222	T	C	1.24826	0.000321575	C
		2nd	624	445	79	9111	6468	1173			0.997719	0.962922	T
		Combined									1.0863	0.0306221	C
rs9920189	15	GWAS	169	372	244	892	1616	875	A	C	1.21307	0.000447668	C
		2nd	265	601	287	4102	8311	4337			1.01016	0.814879	C
		Combined									1.08446	0.0176073	C
rs2413998	15	GWAS	702	80	3	2859	503	21	A	G	0.661246	0.000506912	A
		2nd	984	161	7	14411	2244	94			1.04999	0.550018	G
		Combined									0.894005	0.094559	A
rs2289045	15	GWAS	269	387	129	1367	1560	448	T	G	1.21972	0.000523328	G
		2nd	461	538	153	6704	7761	2284			0.992572	0.867748	T
		Combined									1.07231	0.0472031	G
rs6494825	15	GWAS	215	398	172	1116	1653	611	A	G	1.2118	0.000647686	G
		2nd	367	554	232	5375	8174	3203			1.02586	0.557698	G
		Combined									1.09115	0.0110025	G
rs1470982	15	GWAS	1	31	753	0	71	3310	T	C	0.49631	0.00075121	T
		2nd	1	39	1110	5	461	16271			0.786321	0.144269	T
		Combined									0.665984	0.00154819	T
rs304985	15	GWAS	284	388	113	1467	1492	423	T	C	1.21287	0.000759762	C
		2nd	458	532	161	6911	7626	2213			1.04958	0.28087	C
		Combined									1.10859	0.00346708	C
rs2006902	16	GWAS	342	356	87	1262	1636	485	T	G	0.810185	0.00040268	T
		2nd	479	505	166	6797	7712	2236			1.00044	0.992111	T
		Combined									0.926611	0.032388	T
rs614230	16	GWAS	165	398	222	900	1667	810	T	C	1.21845	0.000417019	C
		2nd	292	557	301	4332	8260	4157			1.03723	0.399981	C
		Combined									1.10161	0.00462206	C
rs2035591	16	GWAS	99	374	312	596	1603	1184	A	G	1.22474	0.000430032	G
		2nd	192	525	434	2673	8115	5961			1.02951	0.508307	G
		Combined									1.09876	0.00720656	G
rs321460	16	GWAS	116	353	316	370	1472	1541	A	G	0.820593	0.000620337	A
		2nd	149	509	492	1964	7337	7429			0.938993	0.167592	A
		Combined									0.891804	0.0013335	A
rs8058456	16	GWAS	5	115	665	12	359	3007	T	C	0.696058	0.000654896	T
		2nd	6	138	1007	60	1824	14868			0.883711	0.159023	T
		Combined									0.804366	0.001278	T
rs6498053	16	GWAS	29	205	551	59	791	2533	T	C	0.773312	0.000706711	T
		2nd	15	282	855	285	3997	12470			1.00766	0.902797	C
		Combined									0.907682	0.0457573	T
rs12929706	16	GWAS	673	108	4	2728	608	41	T	C	0.70449	0.000712746	T
		2nd	942	191	9	13701	2883	163			0.950574	0.499774	T
		Combined									0.852531	0.00860066	T
rs2960064	17	GWAS	7	149	629	11	476	2895	T	G	0.6777	5.26906e-05	T
		2nd	6	173	976	117	2526	14109			1.03118	0.698378	G
		Combined									0.880847	0.0361969	T
rs7209800	17	GWAS	195	424	166	1081	1683	618	A	G	1.23034	0.00027294	G
		2nd	346	541	271	5305	8117	3330			1.11313	0.0137302	G
		Combined									1.15273	3.16113e-05	G
rs11870415	17	GWAS	489	261	35	2329	945	108	T	C	1.28461	0.000294347	C
		2nd	759	344	47	11310	4924	517			1.08748	0.126644	C
		Combined									1.15967	0.000593696	C
rs10852939	17	GWAS	23	202	560	137	1066	2180	T	C	1.31239	0.000295613	C
		2nd	41	382	720	630	5229	10892			0.943269	0.277283	T
		Combined									1.06101	0.175763	C
rs11079928	17	GWAS	376	342	67	1845	1320	218	T	C	1.24658	0.000386865	C
		2nd	600	459	85	8893	6597	1259			1.01423	0.770979	C
		Combined									1.09439	0.01761	C
rs11654885	17	GWAS	391	331	63	1892	1289	194	A	G	1.24851	0.000429182	G
		2nd	635	436	83	9255	6354	1139			1.01643	0.740724	G
		Combined									1.09607	0.0171295	G
rs2960060	17	GWAS	10	178	597	28	595	2748	A	G	0.736857	0.000452976	A
		2nd	12	208	919	187	3259	13306			1.07259	0.325378	G
		Combined									0.930397	0.189055	A
rs8066062	17	GWAS	707	74	4	3161	217	5	A	G	1.57143	0.000481656	G
		2nd	1073	80	3	15535	1191	22			1.00922	0.9357	A
		Combined									1.20897	0.0266885	G
rs4459609	17	GWAS	272	384	128	1394	1533	456	A	C	1.21592	0.000593321	C
		2nd	429	545	168	6748	7794	2210			1.09455	0.0416524	C
		Combined									1.13959	0.000196619	C
rs1292035	17	GWAS	178	409	198	656	1662	1065	A	G	0.824359	0.000599987	A
		2nd	221	560	360	3355	8118	5275			1.01468	0.740314	G
		Combined									0.938993	0.0671747	A
rs2051985	17	GWAS	228	398	159	842	1669	870	T	C	0.825611	0.000626248	T
		2nd	303	564	262	4433	8351	3966			0.983255	0.698219	T
		Combined									0.92043	0.0158665	T
rs2529378	17	GWAS	12	184	589	48	597	2738	A	G	0.753234	0.000654308	A
		2nd	13	237	875	237	3324	13147			0.968816	0.642241	A
		Combined									0.878042	0.0137817	A
rs7210298	17	GWAS	115	360	310	607	1647	1129	A	G	1.21549	0.000681422	G
		2nd	206	552	377	2891	8110	5751			0.959642	0.348549	A
		Combined									1.048	0.178744	G
rs7217007	17	GWAS	500	253	32	1941	1242	198	T	C	0.79132	0.000686701	T
		2nd	676	406	52	9850	5977	924			0.951944	0.343229	T
		Combined									0.889267	0.00462367	T
rs8073799	17	GWAS	114	340	331	359	1422	1598	A	G	0.823093	0.000730771	A
		2nd	140	502	493	1862	7547	7342			0.964716	0.429742	A
		Combined									0.906819	0.00658851	A
rs10775410	17	GWAS	1	31	753	0	71	3312	T	C	0.496017	0.000743165	T
		2nd	0	13	1113	1	313	16438			1.63466	0.0798775	C
		Combined									0.850807	0.329897	T
rs1420803	17	GWAS	661	118	6	2673	662	48	T	C	0.718911	0.00079837	T
		2nd	900	221	10	13073	3425	254			0.896588	0.121989	T
		Combined									0.829469	0.00108466	T
rs12605132	18	GWAS	271	372	142	1384	1534	465	A	G	1.24698	9.16404e-05	G
		2nd	439	559	159	6503	7833	2412			1.00482	0.913691	G
		Combined									1.09103	0.0126759	G
rs1504133	18	GWAS	317	354	114	1117	1667	599	T	C	0.801828	0.000132404	T
		2nd	410	558	186	5701	8084	2967			0.938146	0.146931	T
		Combined									0.88558	0.000497475	T
rs8094904	18	GWAS	361	356	67	1383	1543	457	A	G	0.797411	0.000161419	A
		2nd	481	532	148	6974	7709	2067			1.01348	0.764293	G
		Combined									0.92879	0.0394056	A
rs2174568	18	GWAS	162	394	229	535	1667	1167	A	G	0.807746	0.000183595	A
		2nd	202	552	393	2973	8146	5623			1.01706	0.699427	G
		Combined									0.93489	0.0512345	A
rs7241212	18	GWAS	145	392	248	481	1624	1260	T	C	0.809189	0.000220713	T
		2nd	165	476	425	2523	7971	6252			1.04591	0.329962	C
		Combined									0.94704	0.127449	T
rs7506986	18	GWAS	301	364	120	1100	1629	654	A	G	0.818404	0.00042019	A
		2nd	381	561	201	5429	8231	3092			0.963907	0.400412	A
		Combined									0.905929	0.00449323	A
rs11081935	18	GWAS	164	373	248	836	1678	869	T	C	1.21252	0.000567408	C
		2nd	249	572	319	4044	8328	4379			1.0865	0.0562428	C
		Combined									1.133	0.000275435	C
rs1035270	18	GWAS	304	376	105	1537	1473	371	A	G	1.22148	0.000577719	G
		2nd	484	530	143	7109	7622	2019			1.02031	0.654525	G
		Combined									1.0909	0.0144644	G
rs16963829	18	GWAS	9	107	669	5	375	3003	A	G	0.695268	0.000687648	A
		2nd	3	118	1037	54	1941	14755			1.15167	0.135474	G
		Combined									0.939228	0.375334	A
rs400839	18	GWAS	333	355	97	1233	1623	524	T	C	0.822742	0.00086092	T
		2nd	408	579	172	6240	7921	2591			1.03017	0.499044	C
		Combined									0.949266	0.137476	T
rs4804570	19	GWAS	324	346	115	1109	1668	605	T	C	0.782821	2.2604e-05	T
		2nd	391	556	208	5522	8165	3065			0.976182	0.580868	T
		Combined									0.900376	0.00253095	T
rs348362	19	GWAS	591	184	10	2763	582	35	A	G	1.39864	8.46789e-05	G
		2nd	915	215	16	13627	2950	175			1.10549	0.152638	G
		Combined									1.21172	0.000373	G
rs1433099	19	GWAS	48	296	441	292	1432	1659	T	C	1.27872	0.000133736	C
		2nd	85	470	602	1471	6954	8315			1.09753	0.0525813	C
		Combined									1.15913	0.000118768	C
rs4804147	19	GWAS	513	244	28	2423	878	82	A	G	1.29693	0.000324869	G
		2nd	805	319	25	11960	4398	393			1.04494	0.45338	G
		Combined									1.13651	0.0050054	G
rs7254300	19	GWAS	52	293	440	313	1387	1683	T	C	1.24657	0.000497993	C
		2nd	97	489	570	1428	6922	8402			0.982937	0.714965	T
		Combined									1.07245	0.0647794	C
rs10417646	19	GWAS	2	49	734	3	125	3255	T	C	0.576032	0.000579206	T
		2nd	1	59	1099	3	685	16064			0.779173	0.0631178	T
		Combined									0.687089	0.000300945	T
rs197198	19	GWAS	288	370	126	1051	1660	670	T	C	0.825608	0.000762514	T
		2nd	350	576	231	5307	8184	3260			1.03997	0.366179	C
		Combined									0.955066	0.181697	T
rs1467704	20	GWAS	253	355	177	1240	1593	550	A	G	1.2372	0.000128792	G
		2nd	427	534	188	6072	8015	2664			0.99053	0.829413	A
		Combined									1.07966	0.0271976	G
rs523453	20	GWAS	630	145	10	2881	488	14	T	C	1.43011	0.000156585	C
		2nd	963	187	9	13986	2655	110			1.03352	0.661629	C
		Combined									1.16536	0.00928674	C
rs6104550	20	GWAS	210	398	177	1117	1638	628	T	C	1.2285	0.000238611	C
		2nd	335	589	227	5304	8101	3347			1.0476	0.286592	C
		Combined									1.112	0.00194372	C
rs6055513	20	GWAS	612	161	12	2426	881	76	A	G	0.740618	0.000425054	A
		2nd	865	276	17	12275	4108	368			0.914266	0.155828	A
		Combined									0.847249	0.00104372	A
rs6123013	20	GWAS	387	321	77	1438	1524	421	T	C	0.808943	0.000425095	T
		2nd	484	511	158	6915	7672	2162			1.00226	0.960035	T
		Combined									0.926886	0.0350479	T
rs602209	20	GWAS	322	354	109	1164	1646	573	T	G	0.816074	0.000448462	T
		2nd	396	581	173	5893	7980	2878			0.971556	0.513657	G
		Combined									0.911086	0.00777167	T
rs6130940	20	GWAS	525	239	21	2477	837	69	T	G	1.29841	0.000473695	G
		2nd	813	315	29	11960	4366	425			1.04212	0.482361	G
		Combined									1.13001	0.00777064	G
rs11698167	20	GWAS	440	289	56	2086	1135	159	T	C	1.24982	0.000556734
dataあり		2nd	720	373	62	10098	5748	905			0.940998	0.249361
		Combined									1.04943	0.23551
rs944895	20	GWAS	385	327	72	1866	1288	227	A	G	1.236	0.000574532	G
		2nd	599	433	77	8939	6536	1247			0.97305	0.583853	A
		Combined									1.06741	0.0913737	G
rs6061928	20	GWAS	103	356	326	332	1460	1591	A	G	0.820866	0.000781027	A
		2nd	130	498	513	1800	7422	7530			0.985692	0.753488	A
		Combined									0.920253	0.0215734	A
rs6142901	20	GWAS	197	396	192	699	1690	994	T	C	0.82783	0.000785863	T
		2nd		NG		3780	8507	4903			-	-
		Combined									-	-
rs709004	20	GWAS	1	42	742	6	307	3070	A	G	1.72113	0.000799141	G
		2nd	3	98	1055	43	1449	15259			1.01946	0.853289	A
		Combined									1.20633	0.0311675	G
rs6033079	20	GWAS	123	375	287	426	1518	1439	A	G	0.825743	0.000818425	A
		2nd	157	513	480	2119	7646	6985			0.97923	0.641158	A
		Combined									0.917701	0.0152213	A
rs2830331	21	GWAS	423	310	52	2069	1148	165	T	C	1.28042	0.000121053	C
		2nd	674	421	61	10063	5840	849			1.05736	0.271853	C
		Combined									1.13672	0.00128986	C
rs2824707	21	GWAS	660	119	6	3002	372	9	T	C	1.49285	0.000136674	C
		2nd	1027	128	5	14819	1870	61			1.00036	0.99685	C
		Combined									1.17448	0.0187151	C
rs9979383	21	GWAS	215	397	173	787	1670	923	T	C	0.829793	0.000853312	T
		2nd	254	566	335	3959	8340	4447			1.08566	0.0570937	C
		Combined									0.982184	0.598388	T
rs2301497	22	GWAS	457	286	42	1735	1368	280	A	G	0.774561	8.69473e-05	A
		2nd	628	426	86	8791	6661	1291			0.932499	0.156359	A
		Combined									0.939828	0.247245	A
rs5765247	22	GWAS	49	277	459	138	1042	2201	A	G	0.775685	0.000115739	A
		2nd	39	371	744	648	5238	10866			1.00307	0.955083	A
		Combined									0.95397	0.387122	A
rs9616854	22	GWAS	2	134	649	53	702	2628	A	G	1.40654	0.00039755	G
		2nd	18	240	896	212	3402	13138			0.949128	0.431084	A
		Combined									1.08716	0.125699	G
rs12485161	22	GWAS	692	87	6	2788	576	17	T	C	0.673168	0.000444298	T
		2nd	956	192	8	14079	2546	125			1.08561	0.276536	C
		Combined									0.9245	0.207535	T
rs4822768	22	GWAS	501	249	35	2349	941	93	T	C	1.27495	0.000572738	C
		2nd	788	327	38	11273	4925	553			0.964609	0.52573	T
		Combined									1.07213	0.114501	C
rs2285196	22	GWAS	164	390	231	839	1738	806	T	C	1.21535	0.000600824	C
		2nd	303	563	290	4185	8306	4261			0.968927	0.465073	T
		Combined									1.05196	0.137554	C
rs8138593	22	GWAS	700	82	3	2846	519	15	A	G	0.666278	0.000634604	A
		2nd	977	171	6	14321	2323	106			1.05193	0.527045	G
		Combined									0.902273	0.118657	A
OR; odds ratio, NG; no good
Combined P value was calculated Mantel-haenszel test.
