# Supplementary material for: Genome-Wide Association Study of Peripheral Arterial Disease in a Japanese Population
Source: PLoS One. 2015 Oct 21;10(10):e0139262. doi: 10.1371/journal.pone.0139262 (PMC4619060; doi:10.1371/journal.pone.0139262)
Supplement: S4 Table — ID; identifier, Chr; chromosome, OR; odds ratio, CI; confidence interval; Combined P value was calculated by Mantel-Haenszel test. (XLSX) [file pone.0139262.s007.xlsx]

## Sheet: Sheet1
S4 Table. Association results of the 13 SNPs.
SNP ID	Chr.	Stage	Cases				Controls				Allele 1	Allele 2	OR	95% CI	P	Risk allele
			1 1	1 2	2 2	Total	1 1	1 2	2 2	Total
rs17320299	2	GWAS	51	319	415	785	153	1185	2045	3383	A	G	0.766574	0.68-0.87	4.96 x 10-5	A
CNTNAP5		Replication	130	873	1324	2327	885	5933	9934	16752			0.927815	0.86-1.00	4.03 x 10-2	A
		Combined				3112				20135			0.889089	0.83-0.94	1.98 x 10-4	A
rs2378357	3	GWAS	404	312	69	785	1976	1197	210	3383	T	C	1.2794	1.13-1.45	8.22 x 10-5	C
LPP		Replication	1241	871	140	2252	9381	6289	1081	16751			1.02	0.95-1.09	6.33 x 10-1	C
		Combined				3037				20134			1.07363	1.01-1.14	2.33 x 10-2	C
rs6842241	4	GWAS	100	373	312	785	323	1401	1648	3372	A	C	0.758294	0.68-0.85	2.36 x 10-6	A
EDNRA		Replication	247	1053	1042	2342	1587	6948	8215	16750			0.877977	0.83-0.93	9.09x 10-6	A
		Combined				3127				20122			0.84522	0.80-0.90	5.32 x 10-9	A
rs4835405	4	GWAS	197	399	189	785	1058	1659	665	3382	T	C	1.24	1.10-1.38	1.44 x 10-4	C
EDNRA		Replication	670	1139	493	2302	5205	8234	3312	16751			1.08	1.01-1.14	2.08 x 10-2	C
		Combined				3087				20133			1.11	1.05-1.17	7.97 x 10-5	C
rs4835412	4	GWAS	71	321	393	785	227	1249	1906	3382	A	G	0.807929	0.71-0.91	4.47 x 10-4	A
EDNRA		Replication	165	905	1271	2341	1099	6168	9482	16749			0.93	0.87-0.99	3.82 x 10-2	A
		Combined				3126				20131			0.89	0.84-0.95	2.73 x 10-4	A
rs1369169	4	GWAS	194	376	215	785	986	1646	751	3383	T	G	1.20661	1.08-1.35	5.83 x 10-4	G
GRID2		Replication	630	1129	554	2313	4628	8390	3734	16752			1.04	0.98-1.10	1.90 x 10-1	G
		Combined				3098				20135			1.08	1.02-1.14	4.93 x 10-3	G
rs2074633	7	GWAS	258	382	145	785	1319	1582	481	3382	T	C	1.2403	1.11-1.38	1.41 x 10-4	C
HDAC9		Replication	821	1161	381	2363	6520	7830	2401	16751			1.13	1.06-1.20	7.63 x 10-5	C
		Combined				3148				20133			1.15921	1.10-1.22	8.43 x 10-8	C
rs12677056	8	GWAS	7	110	668	785	12	356	3015	3383	T	C	0.69	0.56-0.85	6.32 x 10-4	T
CSMD3		Replication	11	310	2021	2342	54	1842	14856	16752			0.81	0.71-0.91	6.07 x 10-4	T
		Combined				3127				20135			0.78	0.70-0.86	3.04 x 10-6	T
rs2740479	9	GWAS	101	352	332	785	324	1428	1631	3383	A	G	0.82	0.73-0.92	7.39 x 10-4	A
ABCA1		Replication	241	986	1056	2283	1681	7158	7911	16750			0.966098	0.90-1.03	3.08 x 10-1	A
		Combined				3068				20133			0.93	0.87-0.98	8.66 x 10-3	A
rs2651364	12	GWAS	30	237	518	785	76	830	2477	3383	T	C	0.730686	0.63-0.84	1.29 x 10-5	C
FGD4		Replication	62	613	1624	2299	371	4279	12101	16751			0.923565	0.85-1.00	6.44 x 10-2	C
		Combined				3084				20134			0.869867	0.81-0.93	1.53 x 10-4	C
rs11836463	12	GWAS	19	133	633	785	22	464	2895	3381	A	C	0.66455	0.55-0.79	1.04 x 10-5	C
IRAK3		Replication	20	357	1946	2323	116	2464	14162	16742			0.94	0.84-1.04	2.48 x 10-1	C
		Combined				3108				20123			0.86	0.78-0.94	1.57 x 10-3	C
rs9584669	13	GWAS	725	60	0	785	2979	389	15	3383	T	C	0.602911	0.45-0.79	2.76 x 10-4	T
IPO5/RAP2A		Replication	2231	142	6	2379	14939	1763	49	16751			0.566738	0.48-0.66	2.10 x 10-11	T
		Combined				3164				20134			0.581654	0.50-0.66	6.78 x 10-14	T
rs7209800	17	GWAS	195	424	166	785	1081	1683	618	3382	A	G	1.22338	1.10-1.36	3.27 x 10-4	G
KCNJ2		Replication	697	1109	516	2322	5305	8117	3330	16752			1.0816	1.02-1.15	1.02 x 10-2	G
		Combined				3107				20134			1.11569	1.06-1.18	7.78 x 10-5	G
ID; identifier, Chr; chromosome, OR; odds ratio, CI; confidence interval
Combined P value was calculated by Mantel-Haenszel test.
