# Supplementary material for: Genome-Wide Association Study of Peripheral Arterial Disease in a Japanese Population
Source: PLoS One. 2015 Oct 21;10(10):e0139262. doi: 10.1371/journal.pone.0139262 (PMC4619060; doi:10.1371/journal.pone.0139262)
Supplement: S5 Table — HT, hypertension; DM, diabetes mellitus; HL, hyperlipidemia; BI, brain infarction; CAD, coronary artery disease, * For age, mean ± SD is shown. (XLSX) [file pone.0139262.s008.xlsx]

## Sheet: AF_rs639652_meta_analysis
S5 Table. Association between conventional risk factors for PAD and 3 SNPs in cases.
dbSNP ID	Variable	Genotype						SUM	%	P
		11	%	12	%	22	%
rs9584669	total	2956	93.4	202	6.4	6	0.189633	3164	100
	age*	70.7±0.17		70.7±0.65		69.5±3.64				9.43 x 10-1
	gender (male)	2306	93.5877	154	6.25	4	0.162338	2464	77.8761	6.44 x 10-1
	smoking	1732	92.7691	129	6.90948	6	0.321371	1867	59.0076	4.48 x 10-1
	HT	1965	93.128	140	6.63507	5	0.236967	2110	66.6877	4.65 x 10-1
	DM	1186	94.0523	73	5.78906	2	0.158604	1261	39.8546	5.31 x 10-1
	HL	958	93.0097	72	6.99029	0	0	1030	32.5537	1.33 x 10-1
	BI	541	93.2759	37	6.37931	2	0.344828	580	18.3312	6.57 x 10-1
	CAD	1311	93.4426	89	6.34355	3	0.213828	1403	44.3426	9.75 x 10-1
rs6842241	total	347	11.0898	1426	45.5737	1356	43.3365	3129	100
	age*	70.7±0.19		70.7±0.18		70.7±0.17				5.23 x 10-1
	gender (male)	315	12.9204	1106	45.3651	1017	41.7145	2438	77.9163	4.02 x 10-1
	smoking	228	12.3846	838	45.5187	775	42.0967	1841	58.8367	4.40 x 10-2
	HT	251	12.0441	991	47.5528	842	40.4031	2084	66.6027	4.71 x 10-2
	DM	154	12.2611	597	47.5318	505	40.207	1256	40.1406	3.30 x 10-1
	HL	131	12.793	489	47.7539	404	39.4531	1024	32.7261	2.59 x 10-1
	BI	63	10.9756	275	47.9094	236	41.115	574	18.3445	3.35 x 10-1
	CAD	188	13.4767	644	46.1649	563	40.3584	1395	44.5829	3.41 x 10-1
rs2074633	total	1079	34.2757	1543	49.0152	526	16.709	3148	100
	age*	70.7±0.17		70.7±0.18		70.7±0.19				5.73 x 10-1
	gender (male)	698	28.5131	1191	48.652	558	22.7941	2448	77.7637	1.15 x 10-1
	smoking	491	26.6558	890	48.317	460	24.9729	1842	58.5133	7.42 x 10-2
	HT	606	29.0508	1017	48.7536	463	22.1956	2086	66.2643	7.45 x 10-1
	DM	364	28.9348	606	48.1717	288	22.8935	1258	39.9619	7.03 x 10-1
	HL	278	27.175	497	48.5826	248	24.2424	1023	32.4968	6.12 x 10-2
	BI	170	29.361	293	50.6045	116	20.0345	579	18.3926	3.52 x 10-1
	CAD	381	27.4496	693	49.928	314	22.6225	1388	44.0915	1.12 x 10-1
HT, hypertension; DM, diabetes mellitus; HL, hyperlipidemia; BI, brain infarction; CAD, coronary artery disease
* For age, mean ± SD is shown.
