# Supplementary material for: Genome-Wide Association Study of Peripheral Arterial Disease in a Japanese Population
Source: PLoS One. 2015 Oct 21;10(10):e0139262. doi: 10.1371/journal.pone.0139262 (PMC4619060; doi:10.1371/journal.pone.0139262)
Supplement: S6 Table — ID; identifier, MAF; minor allele frequency, OR; odds ratio, *; P value was calculated by Cochran-Armitage trend test. (XLSX) [file pone.0139262.s009.xlsx]

## Sheet: AF_rs639652_meta_analysis
S6 Table. Association study of tag SNPs at chromosome 13q32 region.
dbSNP ID	Cases							Controls							MAF	OR	P
	11	%	12	%	22	%	SUM	11	%	12	%	22	%	SUM
rs1318759	346	50.5	275	40.1	64	9.3	685	1087	50.7	843	39.3	214	10	2144	0.29	1.01	8.74 x 10-1
rs56271725	7	1	148	21.2	542	77.8	697	22	1.1	342	17.6	1577	81.2	1941	0.1	1.19	7.82 x 10-2
rs57653257	0	0	84	12	618	88	702	7	0.3	229	10.9	1869	88.8	2105	0.05	1.04	7.70 x 10-1
rs3858772	378	54.0773	265	37.9113	56	8.01144	699	1245	56.3859	826	37.4094	137	6.20471	2208	0.25	1.11	1.23 x 10-1
rs2066235	227	32.4	323	46.1	150	21.4	700	667	31.2	1044	48.8	430	20.1	2141	0.44	1	9.82 x 10-1
rs9513268	234	32.4	334	46.3	154	21.3	722	753	32.7	1126	48.9	426	18.5	2305	0.43	0.94	2.99 x 10-1
rs9556779	73	9.9	293	39.6	373	50.5	739	232	9.9	1036	44.3	1068	45.7	2336	0.31	0.89	8.30 x 10-2
rs61633390	31	4.4	216	30.9	452	64.7	668	113	4.8	727	30.7	1526	64.5	2253	0.2	0.98	8.35 x 10-1
rs2792954	135	20	305	45.2	235	34.8	675	399	17.3	1100	47.7	807	35	2306	0.41	1.06	3.45 x 10-1
rs4771282	154	21.5	328	45.7	235	32.8	717	414	20.3	974	47.8	650	31.9	2038	0.44	1.01	9.26 x 10-1
rs4001161	48	6.9	269	38.8	376	54.3	693	125	6.1	754	36.8	1168	57.1	2047	0.25	1.1	1.78 x 10-1
rs9513280	322	48.5	287	43.2	55	8.3	664	1053	50.2	853	40.7	192	9.2	2098	0.29	0.98	7.73 x 10-1
rs9584669	659	92.4	54	7.6	0	0	713	2118	88.8	256	10.7	11	0.5	2385	0.05	1.57	2.67 x 10-3
rs74495396	660	93.8	41	5.8	3	0.4	704	2022	92.9	154	7.1	1	0	2177	0.03	1.08	6.65 x 10-1
rs41361245	5	0.7	90	12.3	579	87.6	674	3	0.1	261	12.3	1866	87.6	2130	0.06	1.2	1.36 x 10-1
rs9517023	45	6.2	266	36.6	415	57.2	726	144	6	840	34.9	1421	59.1	2405	0.23	1.06	4.02 x 10-1
rs2793697	618	84.5	107	14.6	6	0.8	731	1978	82.9	394	16.5	15	0.6	2387	0.08	1.1	3.78 x 10-1
rs12429372	282	39.7	339	47.7	89	12.5	710	884	40.8	971	44.8	310	14.3	2165	0.36	1.01	8.20 x 10-1
rs2792966	43	5.7	278	37.1	429	57.2	750	132	5.5	834	34.8	1433	59.7	2399	0.23	1.08	2.68 x 10-1
rs1340928	5	0.7	140	19	591	80.3	736	36	1.5	484	20.5	1846	78	2366	0.11	0.85	9.99 x 10-2
rs2096050	76	10.4	314	43.1	338	46.4	728	266	12.8	931	44.9	875	42.2	2072	0.34	0.86	8.63 x 10-1
rs9554420	564	76.9	163	22.2	6	0.8	733	1910	79	473	19.6	35	1.4	2418	0.11	0.93	4.54 x 10-1
rs9556813	229	31	366	49.5	144	19.5	739	641	28.4	1148	50.8	469	20.8	2258	0.45	1.08	1.93 x 10-1
rs9556814	163	24.3	336	50.1	171	25.5	670	533	26.7	914	45.8	548	27.5	1995	0.49	0.99	8.89 x 10-1
rs2792969	600	82.4	118	16.2	10	1.4	728	1858	85.5	298	13.7	16	0.7	2172	0.08	0.79	2.25 x 10-2
ID; identifier, MAF; minor allele frequency, OR; odds ratio
P value was calculated by Cochran-Armitage trend test.
